# Supplementary material for: Genome-Wide Association Mapping for Identification of Quantitative Trait Loci for Rectal Temperature during Heat Stress in Holstein Cattle
Source: PLoS One. 2013 Jul 23;8(7):e69202. doi: 10.1371/journal.pone.0069202 (PMC3720646; doi:10.1371/journal.pone.0069202)
Supplement: File S1 — The name, chromosome number, SNP location (BP), and proportion of SNP variance for rectal temperature explained by each SNP from a single-step GBLUP analysis in CSV format. Marker locations are based on the UMD 3.1 assembly of the bovine genome. (CSV) [file pone.0069202.s009.csv]

snp_name	chrome_x	snp_loc	solution
ARS-BFGL-NGS-97471	26	18882047	0.076235500400000003
BTA-27507-no-rs	12	2618039	0.056002890999999999
Hapmap49942-BTA-27508	12	2682385	0.055147358299999998
Hapmap47861-BTA-120563	5	89472174	0.052127101399999994
ARS-BFGL-NGS-28678	19	57454104	0.051635455900000002
BTB-01103269	12	2569573	0.050724879299999998
Hapmap8049-BTA-55656	23	16171880	0.048820099499999998
Hapmap41595-BTA-60800	26	16791783	0.048669865399999998
BTA-119598-no-rs	5	10626452	0.048185101900000006
ARS-BFGL-NGS-71584	26	20290497	0.0475277884
Hapmap41153-BTA-110528	9	10134275	0.046293699800000004
ARS-BFGL-NGS-2464	26	20444634	0.046195518600000006
BTB-01221760	16	9640741	0.044912954599999999
ARS-BFGL-NGS-116915	7	89026917	0.044032599400000004
Hapmap48952-BTA-94977	8	39745401	0.040933002599999997
BTB-01646599	24	28941584	0.040263449
ARS-BFGL-NGS-95833	26	37797893	0.040250131299999999
ARS-USMARC-Parent-DQ846693-rs29017621	16	9855276	0.039171827100000001
Hapmap58503-rs29017623	16	10061745	0.038743124500000004
Hapmap55166-rs29016846	8	39836688	0.038549871600000001
Hapmap42087-BTA-118374	7	100959884	0.038502328799999999
BTB-01222074	16	9569249	0.038240130300000001
ARS-BFGL-NGS-89740	16	6168426	0.038000245199999998
BTA-60778-no-rs	26	19069893	0.037948667900000004
ARS-BFGL-NGS-23895	15	75178820	0.0378852914
Hapmap40231-BTA-100499	17	16441272	0.0378238994
ARS-BFGL-NGS-42315	23	50782334	0.037068372799999999
BTB-01485274	24	28877547	0.037024310099999999
ARS-BFGL-NGS-33637	7	52482580	0.036970155299999995
BTB-01141010	7	86363738	0.036966737999999999
ARS-BFGL-NGS-43534	7	4226753	0.0368915467
ARS-BFGL-NGS-20197	7	52556583	0.036772606299999996
Hapmap46698-BTA-38760	16	35317388	0.036761277699999997
ARS-BFGL-NGS-16205	26	13601655	0.036687205399999999
BTA-38861-no-rs	16	40396751	0.036399797599999999
Hapmap24308-BTA-161294	20	21650376	0.0363929895
Hapmap51092-BTA-93283	12	3172154	0.036357910899999998
BTB-00640216	16	40528324	0.036208594500000003
BTB-00638221	16	35272426	0.036099422300000003
Hapmap47742-BTA-80071	7	89384116	0.035520537499999998
ARS-BFGL-NGS-111337	12	62845006	0.035478790900000001
ARS-BFGL-NGS-44686	21	9190518	0.035168722899999998
ARS-BFGL-NGS-114879	12	2595716	0.035121583999999997
Hapmap43981-BTA-98707	7	53907954	0.035110749400000002
BTB-01153111	17	8170089	0.035095914399999997
ARS-BFGL-NGS-114243	23	50971212	0.034954340299999997
BTB-00492076	12	47228055	0.034199950600000001
Hapmap49106-BTA-28140	19	5373415	0.034165845299999997
Hapmap48697-BTA-25943	12	55333531	0.0339904137
ARS-BFGL-NGS-41140	24	28975828	0.033986460599999997
UA-IFASA-7338	19	8200102	0.033860308999999998
ARS-BFGL-NGS-35716	24	29013292	0.033552084500000003
ARS-BFGL-NGS-45330	1	153692517	0.033454628700000003
ARS-BFGL-NGS-36659	28	35412301	0.033175969
Hapmap58887-rs29013502	24	28907154	0.033053491000000004
ARS-BFGL-NGS-112496	3	26212929	0.032992351000000003
ARS-BFGL-NGS-76174	7	4185414	0.032734217000000003
ARS-BFGL-NGS-101749	17	7143754	0.032686544999999997
BTB-00884146	24	28302591	0.032636271799999998
Hapmap39710-BTA-108633	1	47011181	0.032484142100000002
ARS-BFGL-NGS-24911	29	34044509	0.032483473499999999
Hapmap41681-BTA-92164	20	21606396	0.032455655
ARS-BFGL-NGS-52611	16	67128416	0.032310655799999997
ARS-BFGL-NGS-115024	5	86172885	0.032086946800000002
ARS-BFGL-NGS-114768	26	38924276	0.0320314513
BTB-01707875	22	182947	0.031999419799999998
ARS-BFGL-NGS-107395	29	47527067	0.031960155800000001
ARS-BFGL-NGS-107530	1	14468037	0.031633409600000002
ARS-BFGL-NGS-111922	12	10322436	0.031592429900000003
Hapmap54632-rs29021962	16	34519715	0.031531619900000002
Hapmap44336-BTA-108924	16	40351457	0.031371718999999999
ARS-BFGL-NGS-34764	16	37787772	0.031124063599999998
Hapmap59408-ss46526398	19	57040897	0.0307865989
Hapmap44098-BTA-56779	23	40703070	0.030725258799999999
BTA-77629-no-rs	6	101399909	0.030642428999999999
BTB-00633305	16	34560428	0.030622851699999998
ARS-BFGL-NGS-114949	23	50170679	0.030446891
ARS-BFGL-NGS-114374	9	8997419	0.030408471800000003
ARS-BFGL-NGS-118647	28	5267865	0.030357768599999998
Hapmap42495-BTA-28432	21	9412024	0.030173459100000001
BTB-00637941	16	38134677	0.0301313858
BTB-00015164	1	32700496	0.030128071900000001
ARS-BFGL-NGS-111345	18	46420429	0.030115876600000001
INRA-520	3	60954055	0.0299706769
ARS-BFGL-NGS-25955	16	38065602	0.029942653399999998
Hapmap50951-BTA-38406	16	33329767	0.0298956903
UA-IFASA-4856	22	40633105	0.029848407900000002
BTA-96427-no-rs	26	9415082	0.0295513463
ARS-BFGL-NGS-71753	16	64013441	0.029547583700000001
ARS-BFGL-NGS-118467	29	29030950	0.029537237899999999
BTA-26221-no-rs	28	35345760	0.029028601099999999
BTB-01546179	20	4935191	0.028842723300000001
ARS-BFGL-NGS-29732	1	19182174	0.028816592599999996
ARS-BFGL-NGS-31081	29	49242653	0.028813188900000002
ARS-BFGL-NGS-27673	8	849432	0.028728957599999997
Hapmap52342-rs29016265	6	47983800	0.028701737999999997
ARS-BFGL-NGS-110900	7	5027447	0.0285447518
Hapmap53602-rs29011081	21	9318083	0.028466276000000002
BTB-01140799	7	86461250	0.028459366600000001
ARS-BFGL-NGS-103520	11	100924099	0.028406016499999999
ARS-BFGL-NGS-4621	16	5007486	0.0283889246
UA-IFASA-4711	18	32335701	0.028232849800000001
BTB-00893217	24	61931908	0.028138950499999999
BTB-00322452	7	81910678	0.028085466600000001
ARS-BFGL-NGS-31387	6	47916741	0.028013138399999998
ARS-BFGL-NGS-38613	23	47734120	0.027854853299999999
Hapmap53580-rs29012667	12	12041734	0.027664549500000003
Hapmap40731-BTA-41334	24	24685039	0.0276182627
Hapmap46550-BTA-103548	20	30928803	0.027607298199999998
Hapmap23507-BTC-041133	6	37500619	0.027600013499999999
Hapmap48709-BTA-30108	5	87167295	0.027469636600000003
ARS-BFGL-NGS-17362	15	75215172	0.027442877200000004
UA-IFASA-6080	19	57748552	0.0274000202
ARS-BFGL-NGS-116458	21	65396288	0.027323598199999997
ARS-BFGL-NGS-67011	11	2798959	0.027309153999999999
ARS-BFGL-NGS-91541	24	30760990	0.027255687000000001
BTA-45006-no-rs	4	33987224	0.027231931500000001
BTB-00127875	3	48207674	0.027190393700000003
BTB-00321215	7	79898111	0.027182792099999999
ARS-BFGL-NGS-19217	1	82680131	0.027084143999999997
ARS-BFGL-NGS-25903	26	17465791	0.027069785499999999
BTB-00027201	1	65338549	0.027029096499999999
BTA-86872-no-rs	6	54237782	0.026943458599999998
BTA-28089-no-rs	16	9883787	0.0268139209
ARS-BFGL-NGS-105631	4	77697936	0.026809762300000001
ARS-BFGL-NGS-103170	16	55105335	0.026749412
ARS-BFGL-NGS-2444	18	51218571	0.026723976699999999
BTA-67536-no-rs	3	34757709	0.026664311499999999
ARS-BFGL-NGS-111796	18	9606800	0.026595714900000001
ARS-BFGL-NGS-93036	17	14167323	0.026550379700000001
Hapmap55636-rs29018542	5	94909330	0.0265433323
ARS-BFGL-NGS-24582	15	85049720	0.026527397799999998
BTA-88251-no-rs	16	8486467	0.026527005899999997
BTA-95584-no-rs	1	41315418	0.026523865399999999
Hapmap43614-BTA-54308	8	19835789	0.026492510899999999
Hapmap48048-BTA-68194	10	48684692	0.026487094199999998
ARS-BFGL-NGS-116724	9	32723535	0.026467718900000003
ARS-BFGL-NGS-21041	21	35003844	0.026367524600000001
Hapmap48769-BTA-46039	19	56861094	0.0262563413
ARS-BFGL-NGS-1416	1	19511716	0.0261863458
Hapmap41327-BTA-66071	29	47422720	0.026141853
Hapmap40109-BTA-120766	1	98274088	0.0261319312
BTA-111131-no-rs	1	34584932	0.026121782900000001
BTB-01538878	4	30427937	0.026069188599999998
BTA-106551-no-rs	29	22876174	0.026036597200000001
ARS-BFGL-NGS-16308	15	75482866	0.025975362299999999
Hapmap42869-BTA-21180	16	66676299	0.025970154300000003
BTA-67535-no-rs	3	34559563	0.025965204700000001
UA-IFASA-6129	29	35414857	0.0259228923
BTB-01377157	8	112758017	0.0257815071
Hapmap44106-BTA-60914	26	2452597	0.025754438599999999
ARS-BFGL-NGS-71336	25	13113762	0.025704461099999999
Hapmap50786-BTA-80052	7	82209855	0.025577913599999998
ARS-BFGL-NGS-67961	2	98490521	0.025444002799999997
Hapmap35988-SCAFFOLD166019_6545	25	22591574	0.025423212300000001
Hapmap59070-rs29016931	10	103280130	0.025420903700000001
ARS-BFGL-NGS-46579	26	39655739	0.025380174700000001
Hapmap50890-BTA-121436	24	28267327	0.025372277400000001
Hapmap38264-BTA-96587	7	102398654	0.0253538302
UA-IFASA-7997	29	40227347	0.0253485011
Hapmap54784-rs29010995	16	16375436	0.025324472000000001
BTB-01192087	22	1151510	0.025317023900000003
UA-IFASA-7543	19	5057128	0.025298406000000002
Hapmap53669-rs29025229	10	100576773	0.025277048900000001
Hapmap52622-rs29010435	3	535711	0.0252567577
ARS-USMARC-Parent-DQ916058-rs29016146	8	1554706	0.025192572000000003
BTB-01876530	12	910760	0.025190301499999998
BTB-01306168	6	116257857	0.0251600344
BTB-00479280	15	74518742	0.025148247499999998
ARS-BFGL-NGS-39535	29	25419745	0.025137900699999997
ARS-BFGL-NGS-107207	26	37871121	0.025100067200000003
ARS-BFGL-NGS-33236	26	43506424	0.025070600699999997
Hapmap58266-rs29018037	29	37721984	0.025023007100000001
ARS-BFGL-NGS-69075	15	80404264	0.024965232300000001
Hapmap54065-rs29012000	28	36858882	0.024935545
BTA-52296-no-rs	26	43528093	0.024880052400000002
ARS-BFGL-NGS-25117	18	57238311	0.0247721121
ARS-BFGL-NGS-106264	19	15926681	0.024742940499999998
ARS-BFGL-NGS-28372	8	113301382	0.024681776699999998
UA-IFASA-7841	29	11880378	0.024608682400000002
ARS-BFGL-NGS-105841	28	1997893	0.0245969981
BTB-00140750	3	83833594	0.024596776299999998
BTB-00325285	7	88381298	0.024577726299999998
Hapmap55826-rs29023262	28	12593367	0.024458991499999999
BTB-00884791	24	29040145	0.024450954100000002
ARS-BFGL-NGS-52906	9	101170043	0.024367136299999998
ARS-BFGL-NGS-30527	10	103210766	0.024278280899999997
Hapmap27230-BTA-162491	1	47973478	0.024261102699999999
BTB-01555269	1	40794773	0.024235957400000001
ARS-BFGL-NGS-99951	29	35284979	0.024216371600000001
BTA-25972-no-rs	12	55692554	0.024212510099999997
ARS-BFGL-NGS-55319	12	11653787	0.024133655600000001
ARS-BFGL-NGS-82201	21	41854714	0.024070569300000001
ARS-BFGL-NGS-102286	23	49521206	0.024057678799999999
ARS-BFGL-NGS-15655	12	860453	0.024002605999999999
ARS-BFGL-NGS-112035	16	55643975	0.0239458369
ARS-BFGL-NGS-4491	10	102794657	0.023929721800000001
BTA-22850-no-rs	6	37983812	0.023927763300000002
Hapmap26240-BTA-86641	7	50828600	0.023843323599999997
ARS-BFGL-NGS-63916	26	34436316	0.023787197700000002
Hapmap43916-BTA-70890	4	64053148	0.023764849599999999
Hapmap36326-SCAFFOLD266420_4418	10	101130681	0.023723658300000002
ARS-BFGL-NGS-38748	21	9004082	0.0237211004
ARS-BFGL-NGS-112319	3	56393301	0.023709774399999998
ARS-BFGL-NGS-66241	11	29495322	0.023679656099999998
Hapmap51706-BTA-25479	7	94105221	0.023660812599999997
ARS-BFGL-NGS-5145	20	5840799	0.023655664399999998
BTB-00497555	12	54488360	0.023593954300000001
ARS-BFGL-BAC-43579	25	29665645	0.023559974300000001
Hapmap50073-BTA-71460	4	75559460	0.0235258154
ARS-BFGL-NGS-17360	22	162018	0.023506215399999999
Hapmap38207-BTA-19427	3	46747787	0.023497115799999999
Hapmap52999-ss46526205	23	50421129	0.023491600000000001
ARS-BFGL-NGS-65941	7	99492904	0.0234522788
BTB-01020342	29	31899837	0.023334614700000002
ARS-BFGL-NGS-111051	20	9230232	0.023326144300000001
Hapmap47183-BTA-113360	1	155777347	0.023321761
BTB-00014686	1	32411801	0.023316545000000001
BTA-110572-no-rs	3	66554349	0.0232917414
Hapmap60397-ss46527095	2	7321910	0.0232821761
Hapmap41426-BTA-109878	3	66874474	0.023278664900000003
ARS-BFGL-NGS-458	4	64351574	0.023262957300000001
Hapmap43684-BTA-77867	6	115164562	0.023193685299999999
BTA-110801-no-rs	1	16094228	0.023180121299999999
ARS-BFGL-NGS-14500	29	28192104	0.023163676899999999
Hapmap41071-BTA-71070	4	67615775	0.023137402899999999
ARS-BFGL-NGS-6860	11	26162970	0.023130807499999999
ARS-BFGL-NGS-114006	25	20114319	0.023101731299999997
ARS-BFGL-NGS-110580	10	102681999	0.0230964889
ARS-BFGL-NGS-92218	22	61172869	0.023071936899999999
ARS-BFGL-NGS-84153	3	67096213	0.023056414000000001
Hapmap40909-BTA-121580	3	32944221	0.023041482000000002
ARS-BFGL-NGS-107865	13	37013486	0.0230118071
BTA-62092-no-rs	26	17437785	0.023001233199999999
ARS-BFGL-NGS-108897	20	6832903	0.022984320499999999
ARS-BFGL-NGS-114245	16	55689680	0.022983253700000001
UA-IFASA-5964	14	19629540	0.0229721214
Hapmap27791-BTA-163288	12	2323724	0.022949549999999999
BTB-01469727	28	36776061	0.022945874200000001
BTA-23353-no-rs	1	60787763	0.022921318100000001
ARS-BFGL-NGS-65445	3	2509595	0.0228341
Hapmap54967-rs29014597	10	100994522	0.0228219996
Hapmap40696-BTA-24595	17	61269381	0.022814603199999998
BTB-01334157	1	28162105	0.022786997200000002
Hapmap50572-BTA-113037	1	48866528	0.0227858186
BTB-00883964	24	29132144	0.022748075600000001
ARS-BFGL-NGS-17040	3	83806574	0.022707650199999999
ARS-BFGL-NGS-116360	16	32517229	0.022702018599999998
BTB-00638058	16	35401543	0.022673723199999999
ARS-BFGL-NGS-28126	7	5051326	0.022643345099999997
Hapmap54452-rs29015928	6	101464142	0.022638954100000001
Hapmap41633-BTA-75713	6	32904847	0.022615201800000002
BTB-00280101	6	110508154	0.022599822000000002
Hapmap27083-BTC-041166	6	38825835	0.022598481299999997
ARS-BFGL-NGS-110404	17	58687869	0.022587901699999999
Hapmap39827-BTA-39283	16	55209290	0.022586512400000001
ARS-BFGL-NGS-40810	29	40321510	0.022495446299999999
ARS-BFGL-NGS-115988	17	45356254	0.022489233500000001
BTA-28787-no-rs	5	37925443	0.022446118500000001
ARS-BFGL-NGS-75852	7	71545383	0.022421764199999999
BTA-38873-no-rs	16	40917399	0.022405666499999997
BTB-01819775	3	65848664	0.022390644599999999
ARS-BFGL-NGS-29892	23	50948353	0.0223834358
BTA-83714-no-rs	9	8355654	0.022366133199999999
ARS-BFGL-NGS-111609	7	91974966	0.022344490000000002
BTA-81269-no-rs	8	57847726	0.022336345499999997
ARS-BFGL-NGS-115156	12	86501602	0.0223271562
Hapmap20495-rs29024564	1	158140080	0.0223199444
ARS-BFGL-NGS-84184	15	85112130	0.022308507999999998
Hapmap26379-BTA-130999	16	55397555	0.022307133999999999
ARS-BFGL-NGS-79410	12	1461808	0.022283742499999998
ARS-BFGL-NGS-40326	13	6822805	0.022276265699999999
ARS-BFGL-NGS-42484	16	48454197	0.022235386499999999
ARS-BFGL-NGS-110200	7	86823742	0.022209459599999998
ARS-BFGL-NGS-112441	25	27292057	0.022159966400000002
Hapmap48237-BTA-18161	27	23282972	0.022134110200000001
ARS-BFGL-NGS-116185	10	47782815	0.0221273188
ARS-BFGL-NGS-112422	15	64752653	0.022127227999999999
BTA-39405-no-rs	1	18980052	0.022080900800000001
ARS-BFGL-NGS-23062	1	74075179	0.0220616558
Hapmap47929-BTA-37615	15	73344746	0.022058575499999997
BTA-40059-no-rs	16	73425409	0.022046884500000002
ARS-BFGL-NGS-176	7	79431788	0.0220032348
ARS-BFGL-NGS-116447	26	49532894	0.022001771200000002
ARS-BFGL-NGS-19911	26	9339995	0.021942151099999998
Hapmap26973-BTA-147422	19	12340926	0.021937647000000001
BTA-81701-no-rs	8	64266000	0.021933478999999999
ARS-BFGL-NGS-113051	15	85088227	0.021926510199999999
Hapmap26655-BTA-132218	18	32234943	0.0219228323
ARS-BFGL-NGS-84222	22	531301	0.021915809100000003
ARS-BFGL-NGS-32551	26	42274097	0.021914409400000001
Hapmap47516-BTA-116004	28	2902778	0.021893112499999999
ARS-BFGL-NGS-33001	6	105258704	0.021848913399999999
ARS-BFGL-NGS-103635	13	67888763	0.021824602299999999
Hapmap47593-BTA-37693	15	75148353	0.021819162000000003
Hapmap26838-BTC-033907	6	37066212	0.021813072400000001
Hapmap33633-BTC-045832	6	101320661	0.021796300399999999
ARS-BFGL-NGS-105368	24	52426314	0.0217825348
UA-IFASA-5953	15	84865591	0.021768473999999999
ARS-BFGL-NGS-14	26	33778915	0.021757643900000002
Hapmap55373-rs29027574	1	33933829	0.021756027400000003
ARS-BFGL-NGS-102165	20	4518051	0.021743214100000002
ARS-BFGL-NGS-113371	5	74087300	0.021702792200000001
ARS-BFGL-NGS-109763	11	45503148	0.021694090899999997
Hapmap32218-BTC-040966	6	53893718	0.021687010699999999
BTB-00291825	7	2486342	0.021681586900000001
BTB-00290071	7	2503561	0.021640884500000002
ARS-BFGL-NGS-1808	14	82578235	0.021631254999999999
BTB-02030954	16	55752131	0.021617692500000001
BTB-00388616	9	33442358	0.021598396800000003
Hapmap47132-BTA-91548	25	40730047	0.021565339700000002
ARS-BFGL-NGS-24921	7	36313609	0.021562184500000001
ARS-BFGL-NGS-41905	16	4021893	0.021542719599999999
BTB-00648332	16	55421856	0.021503810200000001
Hapmap51304-BTA-74559	5	93718582	0.021477817799999997
BTB-01653833	1	31206393	0.021474656600000003
BTB-00998633	29	2933158	0.0214174489
ARS-BFGL-NGS-44523	21	6035370	0.0213916117
ARS-BFGL-NGS-117805	28	34281050	0.021340460499999998
Hapmap57776-rs29013550	9	9555330	0.021329681800000003
BTB-01737039	9	32004342	0.021329229799999998
ARS-USMARC-686	5	36917783	0.021320205099999996
Hapmap46316-BTA-68304	3	69084105	0.0213145465
ARS-BFGL-NGS-102288	3	34034845	0.021289226200000001
Hapmap41418-BTA-108601	7	56249061	0.0212862534
ARS-BFGL-NGS-117293	12	46034731	0.021227135499999997
ARS-BFGL-NGS-112899	10	42862459	0.021221750899999999
Hapmap34404-BES10_Contig556_782	6	33097354	0.0212198252
Hapmap27404-BTA-142249	4	60552628	0.021213406099999998
ARS-BFGL-NGS-40198	10	2617295	0.0212046977
ARS-BFGL-BAC-38364	25	34256781	0.021190355899999999
ARS-BFGL-NGS-65863	3	83856945	0.0211201146
ARS-BFGL-NGS-18331	16	30682132	0.021106970899999997
ARS-BFGL-NGS-35321	7	78307528	0.021094313599999998
ARS-BFGL-NGS-39380	23	46255189	0.0210927092
Hapmap39268-BTA-38033	16	59101134	0.021081106200000001
ARS-BFGL-NGS-12119	16	55597650	0.021071559300000001
ARS-BFGL-NGS-105974	2	80426417	0.021053043599999998
BTB-00375542	8	110543983	0.021037651099999999
Hapmap44182-BTA-104972	6	9981135	0.021009366800000002
BTB-01734642	1	29073969	0.021004522299999998
Hapmap58026-ss46526282	1	8963404	0.020998942100000001
ARS-BFGL-NGS-72600	7	50205517	0.020994618100000001
Hapmap48214-BTA-121272	20	5884846	0.020988415999999999
ARS-BFGL-NGS-112617	28	15100045	0.020985672599999998
BTB-00640138	1	64077996	0.020971102599999999
BTB-00919987	26	3399538	0.020924457
Hapmap52851-rs29021975	17	12819130	0.020920052299999999
ARS-BFGL-NGS-36795	26	36761215	0.020900763400000001
BTB-01967262	26	3308703	0.020890802100000001
BTA-74217-no-rs	3	67124807	0.020869151900000001
BTA-07298-no-rs	9	91919657	0.020835626699999998
BTA-106266-no-rs	4	65102319	0.020820566000000002
Hapmap52274-rs29017133	12	43799317	0.020807751200000002
ARS-BFGL-NGS-2113	23	48253839	0.020804282699999999
ARS-BFGL-NGS-51636	18	51192008	0.020771428200000001
ARS-BFGL-NGS-101950	28	39528421	0.020759933000000001
Hapmap32217-BTC-039812	6	45300844	0.020746212600000001
Hapmap58930-rs29010490	26	16822073	0.0207097197
Hapmap35969-SCAFFOLD125600_2589	15	85149373	0.0206993686
BTB-01222634	7	76668676	0.020693530500000001
ARS-BFGL-NGS-44429	5	74112235	0.020690949300000001
ARS-BFGL-NGS-54448	17	58645544	0.020685937099999999
Hapmap42821-BTA-115000	10	2640887	0.020666145300000001
ARS-BFGL-NGS-112445	13	53401870	0.020664669600000001
ARS-BFGL-NGS-94004	2	116293266	0.020652043200000001
Hapmap39465-BTA-116795	3	60982148	0.020625173199999999
UA-IFASA-2626	9	9396200	0.020621637500000001
Hapmap31285-BTC-041097	6	38869785	0.0205980425
BTB-01236791	20	16120614	0.020595994999999999
ARS-BFGL-NGS-87203	9	8161026	0.020571260500000001
BTB-00482098	21	50284474	0.020562383100000001
ARS-BFGL-NGS-1534	11	81948811	0.020556947499999999
BTB-02006134	1	61357379	0.0204892567
ARS-BFGL-NGS-33600	7	49999470	0.020458944499999999
ARS-BFGL-NGS-114299	16	63894221	0.020441711000000001
ARS-BFGL-NGS-71362	7	80906011	0.0204273827
Hapmap24109-BTC-001826	25	12073485	0.020423966000000002
ARS-BFGL-NGS-20481	20	8636338	0.0204197765
BTB-01054410	4	21541409	0.020411812299999998
Hapmap49270-BTA-68543	3	84170099	0.0204101886
Hapmap35434-SCAFFOLD296555_4978	7	78327426	0.020404616
ARS-BFGL-NGS-33015	29	37949466	0.0203941329
ARS-BFGL-NGS-113793	2	32770767	0.020359233799999998
ARS-BFGL-NGS-97354	20	60639566	0.020334713000000001
Hapmap54453-rs29015999	14	10812434	0.020307827099999998
ARS-BFGL-NGS-12471	7	53335971	0.020278837099999999
ARS-USMARC-Parent-DQ786759-rs29026696	7	94259472	0.020258146599999999
BTB-01197460	20	7351732	0.020247966000000003
BTB-01054403	4	21516258	0.020246866200000001
Hapmap47281-BTA-40051	16	72931875	0.020236255700000001
Hapmap51617-BTA-67409	17	39857388	0.020234669899999998
ARS-BFGL-NGS-34864	21	6129342	0.020228385800000002
ARS-BFGL-NGS-14479	17	14469659	0.020220946599999998
Hapmap49241-BTA-61105	26	31154453	0.020212836100000003
ARS-BFGL-NGS-15767	4	115895057	0.0201738331
BTA-93490-no-rs	9	97377573	0.0201670384
ARS-BFGL-NGS-10350	11	45130713	0.020160816799999998
ARS-BFGL-NGS-59096	29	40188702	0.020147562099999999
BTB-01415906	8	92575940	0.020138277499999999
Hapmap43230-BTA-31437	12	11500999	0.020123044199999999
BTB-00202169	4	92394150	0.020120967399999998
BTB-01405471	3	40639311	0.0201100037
Hapmap50320-BTA-33854	13	12903703	0.020064977000000001
ARS-BFGL-NGS-106805	14	69597445	0.0200598016
ARS-BFGL-NGS-42061	7	91839217	0.020033275700000002
ARS-BFGL-NGS-23681	13	12877928	0.019996484700000001
ARS-BFGL-NGS-31319	11	41608506	0.019988585700000002
ARS-BFGL-NGS-282	28	5343495	0.019982257399999998
ARS-BFGL-NGS-113489	13	15224026	0.019975743100000002
ARS-BFGL-NGS-117872	4	31838723	0.019963830700000001
BTA-61958-no-rs	26	7568757	0.0199569868
Hapmap53126-rs29022865	3	76481717	0.019949739099999999
ARS-BFGL-NGS-87853	16	30262349	0.019938657299999999
UA-IFASA-4000	8	58061272	0.019919183199999999
ARS-BFGL-NGS-96076	3	84150653	0.019885878200000002
BTA-53593-no-rs	22	6712302	0.0198703901
ARS-BFGL-NGS-117791	7	6206051	0.019865983300000001
BTA-106214-no-rs	17	15528561	0.019862201999999999
ARS-BFGL-NGS-34020	9	31971498	0.019834248999999998
Hapmap53835-rs29011344	13	24732116	0.019831518700000002
ARS-BFGL-NGS-60695	22	21888915	0.019801570899999999
Hapmap47698-BTA-67920	3	1014984	0.019783564099999998
Hapmap47796-BTA-99180	11	62539328	0.019778193999999999
Hapmap41591-BTA-59790	25	27912102	0.019766201299999998
ARS-BFGL-NGS-114864	23	15255522	0.019749072400000001
BTB-01222434	7	76794446	0.019748300600000001
BTA-113886-no-rs	1	15122719	0.019697499099999998
BTB-00157013	3	111240415	0.019683767200000001
Hapmap57118-rs29009938	24	39365195	0.019676712799999999
ARS-BFGL-BAC-35245	2	48282793	0.019670888899999999
ARS-BFGL-NGS-34854	23	13821395	0.0196037976
ARS-BFGL-NGS-118205	26	16862899	0.0195815399
ARS-BFGL-NGS-39645	22	41417926	0.019570965900000001
ARS-BFGL-NGS-86662	1	40206017	0.019569025399999999
Hapmap59568-rs29024289	24	37844515	0.0195472119
Hapmap53565-rs29013278	7	92394837	0.0195459342
BTA-51491-no-rs	20	9078872	0.019532005099999999
Hapmap26261-BTC-034133	6	37868743	0.019525537400000001
BTB-00191519	4	61847422	0.0195245109
BTB-00667579	17	4217941	0.019523418600000002
ARS-BFGL-NGS-27184	5	96732914	0.019517976200000002
ARS-BFGL-NGS-73201	5	76049319	0.019511512800000002
UA-IFASA-7471	18	53949793	0.019506319899999999
ARS-BFGL-NGS-110288	25	18954239	0.019498515300000002
Hapmap36017-SCAFFOLD177572_90	7	24946051	0.019477009399999998
Hapmap55095-rs29010810	13	27589301	0.019457610400000002
ARS-BFGL-NGS-17448	4	115847368	0.019449968799999998
Hapmap51198-BTA-27036	12	68703184	0.019449460800000002
BTB-01164946	1	50680039	0.019446045800000002
BTB-01255583	10	99037336	0.019397386000000003
Hapmap49740-BTA-75691	6	31353827	0.0193947231
ARS-BFGL-NGS-119355	22	17979751	0.019386958500000002
UA-IFASA-7742	29	38015000	0.019350911799999999
ARS-BFGL-NGS-112202	11	45480315	0.019340149899999999
ARS-BFGL-NGS-108764	8	113301381	0.019336957799999999
BTB-01823755	11	3192673	0.019334830600000002
ARS-BFGL-NGS-32516	4	64580076	0.019300156499999999
BTA-93417-no-rs	26	37241021	0.019294904700000001
UA-IFASA-5646	29	31846063	0.019287558100000001
BTB-01108785	4	21118823	0.019287432199999999
ARS-BFGL-NGS-107585	22	53254546	0.019287357099999999
ARS-BFGL-NGS-56157	13	62881877	0.0192789968
ARS-BFGL-NGS-59028	18	11171356	0.0192689253
Hapmap47694-BTA-67030	3	26358796	0.019262428200000001
Hapmap41093-BTA-82701	8	10545968	0.019233243799999997
ARS-BFGL-NGS-12785	7	82241276	0.019223368399999999
ARS-BFGL-NGS-117449	16	55064448	0.019215262
Hapmap27945-BTC-073459	6	33128133	0.019205535700000002
BTB-01196862	1	89509288	0.019203219099999998
Hapmap53268-rs29022154	29	35387115	0.019196482500000001
ARS-BFGL-NGS-89847	7	2457750	0.019178160100000001
ARS-BFGL-NGS-21227	18	43401011	0.0191593849
Hapmap27537-BTC-060891	6	39257620	0.019150992700000001
BTA-54736-no-rs	22	2947011	0.019124454199999998
ARS-BFGL-NGS-10307	26	20259486	0.019106905900000002
ARS-BFGL-NGS-116453	16	63721883	0.019080271699999998
ARS-BFGL-NGS-108847	16	58500249	0.0190724798
BTB-02049040	1	29696010	0.0190717699
ARS-BFGL-NGS-62108	21	7283843	0.019040288799999999
ARS-USMARC-Parent-AY842472-rs29001941	3	40399136	0.019027503000000001
ARS-BFGL-NGS-114490	7	99635841	0.019016287900000001
BTB-01433297	12	51667219	0.0190159908
Hapmap23233-BTA-88497	11	27319158	0.0190144745
Hapmap59406-rs29026470	17	35300746	0.018998546599999999
Hapmap59689-rs29020944	6	36930214	0.018952145600000001
ARS-BFGL-NGS-48336	4	30308043	0.018951453400000002
ARS-BFGL-NGS-70792	29	38102852	0.018949983899999998
ARS-BFGL-NGS-111347	29	48285322	0.018947040500000002
BTB-00817900	21	37594193	0.018939316100000003
ARS-BFGL-BAC-42122	25	34193877	0.018929207399999998
ARS-BFGL-NGS-42852	23	1105025	0.018920708200000001
Hapmap43660-BTA-70498	4	47619682	0.018913045600000001
ARS-BFGL-NGS-111443	5	94269370	0.018909865800000002
ARS-BFGL-NGS-42102	29	48054630	0.0189071143
BTA-34599-no-rs	1	68227488	0.018873514099999999
ARS-BFGL-NGS-32979	23	27841983	0.018865331799999999
Hapmap39006-BTA-116188	2	30481073	0.0188216532
ARS-BFGL-NGS-73148	29	40281016	0.018819277299999999
Hapmap39687-BTA-80991	8	3046464	0.018801232000000001
Hapmap33247-BTA-159549	12	63332609	0.018799788200000001
BTB-01292634	16	9237728	0.018784620800000002
ARS-BFGL-NGS-57604	15	82803742	0.018777371500000001
Hapmap50333-BTA-36296	15	29445663	0.018775972200000001
ARS-BFGL-NGS-115453	17	15611409	0.018762374499999998
ARS-BFGL-NGS-63664	8	47633838	0.018743030399999999
Hapmap41991-BTA-85694	2	8025628	0.018736442799999999
BTB-01203529	3	66768945	0.018723582799999999
BTB-00487004	12	11443955	0.018690317299999998
ARS-BFGL-NGS-77425	18	64316116	0.018677210499999999
Hapmap58408-rs29020693	4	88153350	0.0186759601
ARS-BFGL-NGS-1678	29	19928179	0.0186750904
ARS-BFGL-NGS-17745	24	11405540	0.018671105399999999
Hapmap44676-BTA-111644	3	4250870	0.018670532600000001
Hapmap36641-SCAFFOLD21136_2257	10	47924420	0.018647592500000001
ARS-BFGL-NGS-112457	18	43766368	0.018643685199999999
ARS-BFGL-NGS-19329	11	3477606	0.018639605699999999
ARS-BFGL-NGS-26236	8	8539773	0.018602130599999999
ARS-BFGL-NGS-39902	8	24288969	0.018585364600000001
ARS-BFGL-NGS-7003	5	54745039	0.018585333999999998
Hapmap43062-BTA-81698	8	64906092	0.018579902700000001
ARS-BFGL-NGS-114972	3	27865006	0.018567119099999998
BTA-92207-no-rs	28	10108072	0.0185427825
ARS-BFGL-NGS-106080	28	8598618	0.018532079399999998
BTA-40029-no-rs	16	72661896	0.0185170344
BTB-01537841	12	62342403	0.018500413300000001
BTA-100099-no-rs	11	62493031	0.0184618171
ARS-BFGL-NGS-109668	26	35302498	0.018432498299999999
ARS-BFGL-NGS-20387	1	158140060	0.018430161800000001
BTA-120546-no-rs	4	65122419	0.018423811000000002
Hapmap44200-BTA-114052	16	32257121	0.018419796499999998
BTB-00170116	4	25373005	0.018417736800000001
ARS-BFGL-NGS-90760	29	39716101	0.018411572299999998
BTB-02043496	8	50553225	0.018408378899999998
ARS-BFGL-NGS-89415	23	47953939	0.018404335800000001
ARS-BFGL-NGS-16165	16	64872924	0.018402537099999998
Hapmap50211-BTA-109937	6	114641491	0.018401917099999998
ARS-BFGL-NGS-113880	23	20215611	0.0183744066
Hapmap23522-BTC-047379	6	87222751	0.018368401699999998
BTB-00094379	2	33121559	0.0183669082
Hapmap38910-BTA-76481	6	59199706	0.0183667569
BTB-00652713	16	58033251	0.018338059399999999
ARS-BFGL-NGS-1183	11	2820457	0.018330426899999998
BTA-72244-no-rs	4	108928668	0.0183191937
BTB-01635474	3	68553177	0.018306139900000001
BTA-122780-no-rs	1	87941018	0.0183053205
BTB-00387033	9	29200566	0.018294175100000001
ARS-BFGL-NGS-41033	20	22228793	0.018285605700000002
Hapmap51158-BTA-117076	20	199074	0.0182805578
ARS-USMARC-Parent-AY941204-rs17872131	25	14683151	0.018271855199999999
ARS-BFGL-NGS-117852	18	39728567	0.0182692479
ARS-BFGL-NGS-31350	20	70101978	0.0182659552
Hapmap38558-BTA-102711	3	78971559	0.018257201100000002
BTA-76384-no-rs	8	32895255	0.018240346100000002
ARS-BFGL-NGS-24799	23	50328541	0.0182353354
Hapmap41515-BTA-35210	14	63777156	0.018234573300000001
ARS-BFGL-NGS-97871	2	98666598	0.018220621200000002
Hapmap23685-BTA-132541	18	54271729	0.0182139092
BTA-119435-no-rs	1	123998490	0.0182032167
ARS-BFGL-NGS-43758	2	43488810	0.0182031738
Hapmap41824-BTA-31393	12	86077889	0.0182016518
Hapmap49788-BTA-88951	22	34311771	0.018197927799999999
ARS-BFGL-NGS-5665	10	43012833	0.018192943200000002
BTB-00887858	24	37628999	0.018172921599999999
BTA-52945-no-rs	21	7369556	0.018161293299999999
ARS-BFGL-BAC-12507	13	15805823	0.018146887600000002
BTA-16208-no-rs	29	21359146	0.0181389502
ARS-BFGL-BAC-34293	20	53571599	0.018132999599999998
ARS-BFGL-NGS-82854	17	14558961	0.018119274099999999
ARS-BFGL-NGS-104769	1	17641624	0.018111249999999999
BTB-00071918	1	152740970	0.0181002244
BTB-00252636	20	6505111	0.018096227400000001
BTB-01202377	1	47807494	0.0180897369
UA-IFASA-8287	14	80543545	0.018069574099999999
BTB-01201574	1	109284636	0.018047357999999999
BTA-110980-no-rs	1	31173269	0.018039062099999999
BTA-27496-no-rs	12	2500836	0.018028815900000002
Hapmap51593-BTA-42524	18	16355716	0.018025020200000002
ARS-BFGL-NGS-17527	3	4279731	0.018022735099999999
BTB-00888233	24	37763861	0.018008652600000001
BTA-94549-no-rs	3	68757647	0.017970087100000001
ARS-BFGL-NGS-42980	23	35744708	0.017959328199999999
ARS-BFGL-NGS-23449	15	76215401	0.017931678600000001
ARS-BFGL-NGS-95360	23	21044566	0.017909896599999999
ARS-BFGL-NGS-10194	7	22114622	0.017905790099999999
BTA-25048-no-rs	24	29712858	0.017905313400000001
ARS-BFGL-NGS-26781	1	52135065	0.017897466800000001
Hapmap55749-rs29016527	14	73832166	0.017892862499999999
BTA-120198-no-rs	29	21693781	0.017876339500000001
ARS-BFGL-NGS-110766	24	36537476	0.0178706101
ARS-BFGL-BAC-6011	13	52241778	0.017868869199999998
ARS-BFGL-NGS-62046	7	1416276	0.017867088499999999
ARS-BFGL-NGS-83021	1	65937547	0.017855258700000001
BTB-00639780	16	39690375	0.0178523763
BTB-00320148	7	80731488	0.017848213300000002
UA-IFASA-5376	11	66974370	0.017801581299999997
ARS-BFGL-NGS-27172	10	59384121	0.017789266000000001
ARS-BFGL-NGS-60730	16	64840902	0.017781231799999998
Hapmap48023-BTA-62139	26	18335079	0.017780405400000001
ARS-BFGL-NGS-24332	6	47032183	0.017778029299999998
BTB-00467573	11	19781729	0.017756108899999998
ARS-BFGL-NGS-33034	11	2637529	0.017754457899999999
ARS-BFGL-NGS-92532	7	86485159	0.0177338659
ARS-BFGL-NGS-29851	11	25544002	0.017730061599999999
ARS-BFGL-NGS-41791	17	67271374	0.017694396599999999
ARS-BFGL-NGS-86048	22	2984302	0.017685377200000001
Hapmap53597-rs29010787	5	19015523	0.017680405999999999
ARS-BFGL-NGS-41418	18	17343528	0.017676747400000001
ARS-BFGL-NGS-115245	26	17419332	0.017644988100000002
Hapmap34362-BES11_Contig425_1305	10	43669993	0.017635897000000001
ARS-BFGL-NGS-88377	15	79227512	0.017634390700000002
BTB-00893915	13	76553868	0.017623975699999999
ARS-BFGL-NGS-112800	10	100544731	0.017596866699999998
ARS-BFGL-NGS-118806	24	29068445	0.017590542800000001
Hapmap24835-BTA-140780	29	48123622	0.017577413300000001
ARS-BFGL-NGS-114627	1	74355653	0.017572987800000002
BTB-01168615	21	26116828	0.017540148200000001
BTB-02032698	16	60451357	0.017536438200000001
BTB-01901596	10	99234390	0.017494130900000002
BTA-00140-rs29013304	5	8142075	0.017458266599999998
Hapmap59965-rs29021049	3	28978174	0.0174497718
BTB-01019775	29	33157623	0.017449588200000001
BTA-75479-no-rs	5	10423634	0.017447760499999999
ARS-BFGL-NGS-114595	11	5539221	0.017433848300000002
ARS-BFGL-NGS-100058	1	29130628	0.017420304599999999
ARS-BFGL-NGS-61744	7	98907404	0.017411826799999999
ARS-BFGL-NGS-94650	1	18909161	0.01740355
ARS-BFGL-NGS-112796	22	2857608	0.017393157100000001
ARS-BFGL-NGS-35935	14	14963303	0.017385598799999999
Hapmap46867-BTA-74870	5	105275043	0.017380771
Hapmap47002-BTA-41821	17	67696636	0.017372197199999998
ARS-BFGL-BAC-6686	1	18831871	0.0173623124
ARS-BFGL-NGS-78487	17	70443042	0.017351664499999999
ARS-BFGL-NGS-116310	16	11797915	0.017329980299999999
ARS-BFGL-NGS-113960	20	21018903	0.0173281024
ARS-BFGL-NGS-35364	15	84806966	0.017318519800000001
BTB-00653980	16	66927172	0.0173182887
BTB-01202801	4	29485912	0.0173096615
BTB-00345863	8	44246522	0.017307163600000001
Hapmap34585-BES1_Contig550_727	16	64623464	0.017299432199999999
ARS-BFGL-NGS-119782	18	34126956	0.0172987725
ARS-BFGL-NGS-90588	10	98290813	0.0172984487
BTB-01559051	2	53431931	0.017275794099999998
Hapmap51800-BTA-109764	4	29528497	0.017264260199999999
ARS-BFGL-NGS-115983	8	112888559	0.017258181399999999
ARS-BFGL-NGS-16293	9	13074362	0.017248905800000002
ARS-BFGL-NGS-27560	30	146596721	0.017222966499999999
ARS-BFGL-NGS-10897	7	37663110	0.017210363100000001
ARS-BFGL-NGS-113587	16	57913608	0.017192496099999999
ARS-BFGL-NGS-44322	13	71766574	0.0171862648
BTA-42189-no-rs	17	12613243	0.017181813000000001
ARS-BFGL-NGS-100006	23	14215024	0.0171708096
BTB-00492056	12	47203365	0.0171660714
BTA-11701-rs29017459	11	61989432	0.017159391
ARS-BFGL-NGS-3990	2	98217598	0.017153597499999999
ARS-BFGL-NGS-111573	11	4610000	0.0171207393
ARS-BFGL-NGS-2850	12	81979631	0.017118093399999999
ARS-BFGL-NGS-29623	2	38908651	0.017118028600000001
BTB-01177436	15	62283471	0.017107153
ARS-BFGL-NGS-17498	7	16340125	0.017094048600000002
ARS-BFGL-NGS-102355	13	24416810	0.017091620800000002
ARS-BFGL-NGS-115980	26	20065602	0.0170911116
Hapmap39596-BTA-86565	11	19101798	0.017079516200000002
ARS-BFGL-NGS-1152	16	58543206	0.017076869500000001
Hapmap51346-BTA-89239	9	6237818	0.017072026899999999
Hapmap46066-BTA-25653	2	81236428	0.0170415142
ARS-BFGL-NGS-18278	4	32144930	0.017038294499999999
ARS-BFGL-NGS-11383	17	12891997	0.016984481200000002
ARS-BFGL-NGS-104721	3	66486992	0.016983849499999999
Hapmap32361-BTA-155525	14	73161964	0.016977231699999998
ARS-BFGL-NGS-8156	23	21246824	0.016968792999999999
Hapmap40223-BTA-72576	4	115508391	0.016956541999999998
Hapmap25380-BTA-95190	11	2851698	0.0169522033
ARS-BFGL-NGS-103129	9	104265004	0.016949961900000001
Hapmap50412-BTA-59626	25	14505152	0.016919376699999999
BTB-01452873	16	10540543	0.016914996599999999
ARS-BFGL-NGS-1728	5	7372494	0.016910785399999999
Hapmap49839-BTA-105037	6	32548500	0.016907495599999999
Hapmap27529-BTC-050639	6	39034201	0.016907171299999999
ARS-BFGL-NGS-71567	8	18638310	0.0169034024
BTA-100704-no-rs	3	31013438	0.016886348400000001
ARS-USMARC-Parent-DQ789028-rs29017713	6	46936182	0.016885293999999999
BTA-53892-no-rs	22	24576730	0.016884426599999999
ARS-BFGL-NGS-111417	1	141205936	0.016882397
ARS-BFGL-NGS-58039	29	40623384	0.016874738400000002
ARS-BFGL-NGS-553	1	124068962	0.016870665199999999
ARS-BFGL-NGS-14297	7	2771486	0.016853727900000001
BTA-20613-no-rs	10	2244249	0.0168523093
BTB-01966650	4	7084078	0.016848287600000001
ARS-BFGL-NGS-114185	17	397662	0.016846916599999998
ARS-BFGL-NGS-18176	29	47356724	0.016842743800000001
ARS-BFGL-NGS-32909	5	67846632	0.016834334699999998
BTA-51494-no-rs	20	8995764	0.016829232400000001
ARS-BFGL-NGS-42080	24	58060227	0.016825654900000001
BTA-38752-no-rs	16	38107274	0.0167937186
ARS-BFGL-NGS-36865	13	79052142	0.0167896186
Hapmap40441-BTA-54131	22	31841994	0.016788242299999999
Hapmap30757-BTA-115734	6	32016569	0.0167865757
ARS-BFGL-NGS-57713	24	27207444	0.016781214499999999
ARS-BFGL-NGS-70413	10	102574147	0.016781206
ARS-BFGL-NGS-108995	1	154704080	0.016766030000000001
ARS-BFGL-NGS-3827	16	17993755	0.016739954799999998
ARS-BFGL-NGS-75296	4	95020715	0.016737116200000002
ARS-BFGL-NGS-34509	10	101474077	0.016734081599999999
UA-IFASA-5633	28	35354394	0.016730731400000001
Hapmap44604-BTA-55457	23	12447484	0.016725579299999998
BTA-04956-no-rs	11	94713144	0.016716370899999999
Hapmap33575-BTA-128424	13	52065761	0.0167111338
Hapmap34151-BES4_Contig331_734	17	33495581	0.016705410800000001
Hapmap49145-BTA-38799	16	38807074	0.016691607899999999
ARS-BFGL-NGS-18046	14	83504134	0.016691285600000001
ARS-BFGL-BAC-13716	12	52060111	0.016683551899999999
ARS-BFGL-NGS-62241	11	97199421	0.0166834945
ARS-BFGL-NGS-113311	5	27633265	0.016672686000000003
ARS-BFGL-NGS-113764	24	32473282	0.016669478300000002
ARS-BFGL-NGS-112522	13	79125065	0.016668861399999998
BTB-01668289	7	68627428	0.016655650099999999
BTB-00634312	16	33121540	0.016652480300000001
BTB-01712147	1	54844550	0.016626885300000002
ARS-BFGL-NGS-59644	28	31197813	0.016626043199999999
Hapmap41747-BTA-108856	20	6966760	0.0166197264
Hapmap31141-BTA-150972	20	24031442	0.016614647900000001
Hapmap51489-BTA-74505	5	86232490	0.016603982600000001
BTB-01267042	5	89568937	0.016591174300000001
BTB-01319345	24	30623638	0.0165686663
DPI-21	26	39601498	0.016556167199999999
Hapmap42953-BTA-48231	1	118532290	0.016548472599999999
Hapmap42796-BTA-108223	3	2449969	0.016542211299999998
Hapmap57341-rs29010513	9	15767136	0.016528423100000002
BTB-00232546	5	77311671	0.016519407399999998
Hapmap39941-BTA-70878	4	64386271	0.016516651
ARS-BFGL-NGS-23958	3	3050190	0.016503830600000002
Hapmap36626-SCAFFOLD265042_14918	18	11087325	0.016488596499999997
ARS-BFGL-NGS-100098	29	29688117	0.016483457199999999
ARS-BFGL-NGS-107119	4	118934474	0.0164785548
ARS-BFGL-NGS-16848	28	2924302	0.016475493600000002
BTA-112970-no-rs	12	88677992	0.016460145400000001
Hapmap49330-BTA-82198	8	92627675	0.0164578521
BTA-62184-no-rs	26	19146857	0.016455362899999999
ARS-BFGL-NGS-31505	12	82024309	0.016452534299999998
ARS-BFGL-NGS-118995	6	32128224	0.0164458782
Hapmap43906-BTA-66658	3	14273135	0.0164343523
ARS-BFGL-NGS-84653	13	39270967	0.016428952
ARS-BFGL-NGS-65052	25	29044566	0.0164151656
BTB-00112380	2	112756530	0.016393576300000001
ARS-BFGL-NGS-39397	26	20716721	0.016378460099999999
ARS-BFGL-NGS-26797	3	14321565	0.016373036800000001
BTB-00077301	2	238962	0.016370402799999999
ARS-BFGL-NGS-64145	7	32604367	0.0163655815
ARS-BFGL-NGS-36325	8	66979816	0.016332297799999999
Hapmap51662-BTA-93469	19	12772309	0.016329654799999999
ARS-BFGL-NGS-25266	20	4542536	0.016325242
Hapmap27767-BTA-154179	5	60263049	0.016301569299999999
BTB-01535659	8	46468733	0.016291173700000001
BTA-68192-no-rs	10	48728214	0.016284021100000001
Hapmap59735-rs29016420	1	61381912	0.016281052399999999
Hapmap35913-SCAFFOLD230709_3621	29	38154672	0.016275326999999999
ARS-BFGL-NGS-2693	25	14676885	0.016268677200000001
ARS-BFGL-NGS-98652	12	51165056	0.016266714799999998
ARS-BFGL-BAC-30337	21	4558974	0.016260384100000001
ARS-BFGL-NGS-118268	11	29749248	0.016234353199999999
Hapmap40889-BTA-114361	25	24306105	0.0162341332
ARS-BFGL-NGS-111970	16	58471410	0.016217124399999998
ARS-BFGL-NGS-114712	1	54556914	0.016209964899999998
ARS-BFGL-NGS-99128	20	861460	0.016205371600000001
ARS-BFGL-NGS-39354	10	4275686	0.016203660299999999
BTB-01303945	21	36993382	0.016202148200000002
ARS-BFGL-NGS-111622	21	46596778	0.016201308500000001
ARS-BFGL-NGS-82770	16	32552886	0.0161937144
BTA-113935-no-rs	17	13686681	0.0161929624
ARS-BFGL-NGS-11534	16	58405786	0.0161887787
ARS-BFGL-NGS-101748	5	74191590	0.0161688891
Hapmap57584-rs29014865	25	23509298	0.016166564899999999
Hapmap52663-rs29003804	5	64503182	0.016157933500000003
BTA-54952-no-rs	4	11439974	0.016152632099999998
Hapmap60383-rs29019554	26	3010798	0.016146379299999999
ARS-BFGL-NGS-2199	19	40733516	0.016145712499999999
ARS-BFGL-NGS-44014	7	1263597	0.016121694799999999
BTB-01410968	12	62231176	0.016112933200000002
ARS-BFGL-NGS-83971	21	52771584	0.016110386000000001
Hapmap42066-BTA-111271	8	1604017	0.016108733199999999
Hapmap55397-rs29017692	6	117294940	0.016088120399999999
Hapmap60668-rs29018280	5	57681031	0.0160827095
ARS-BFGL-NGS-63424	2	112784738	0.016072838200000002
ARS-BFGL-NGS-27275	10	101521757	0.016062481999999999
BTA-122637-no-rs	6	88442145	0.016034108200000001
Hapmap25866-BTA-152370	20	21796393	0.016027498300000002
ARS-BFGL-NGS-111902	14	69563547	0.0160245634
ARS-BFGL-NGS-37496	29	10829548	0.0160218364
ARS-BFGL-NGS-111957	28	28205509	0.016014066
ARS-BFGL-NGS-42701	3	18549536	0.016012299399999999
ARS-BFGL-NGS-13206	1	147335277	0.016001657499999999
ARS-BFGL-NGS-17993	8	53216502	0.015998889299999999
ARS-BFGL-NGS-30791	13	75310875	0.015998535000000001
ARS-BFGL-NGS-109135	20	4886018	0.0159893493
Hapmap60701-rs29010356	10	98245112	0.0159889392
ARS-BFGL-NGS-24777	16	66059487	0.015986562700000002
Hapmap39693-BTA-85506	11	14523442	0.015978330200000002
ARS-BFGL-NGS-34783	6	118986727	0.015954624899999999
Hapmap44949-BTA-33430	13	67994235	0.015951855399999999
Hapmap44316-BTA-93259	12	41239706	0.015950804999999998
ARS-BFGL-NGS-11432	12	53009331	0.015932962500000002
UA-IFASA-1929	12	55627174	0.0159227259
ARS-BFGL-NGS-111248	11	27079215	0.0159053415
Hapmap27761-BTA-151316	5	63452696	0.015891942700000002
ARS-BFGL-NGS-103531	19	21006570	0.015880299800000001
ARS-BFGL-NGS-113408	7	100765281	0.015858558300000002
ARS-BFGL-NGS-21987	26	9898255	0.015856452300000001
ARS-BFGL-NGS-112833	17	12691014	0.015855849499999998
ARS-BFGL-NGS-113296	13	24993156	0.015838800100000001
Hapmap33286-BTC-032290	6	33002421	0.015832795900000002
Hapmap44210-BTA-120859	11	62067321	0.015828721399999999
ARS-BFGL-NGS-118311	23	51746394	0.015815147500000001
ARS-BFGL-NGS-39991	19	58416325	0.0158130545
ARS-BFGL-NGS-5478	16	4533875	0.0157873083
Hapmap52925-rs29019171	13	39301840	0.0157767914
ARS-BFGL-NGS-75163	11	98701250	0.015754751599999998
ARS-BFGL-NGS-43005	1	3568205	0.015747897900000002
Hapmap41707-BTA-99303	13	81069871	0.015745790499999999
ARS-BFGL-NGS-100358	19	33356116	0.0157078558
Hapmap48468-BTA-78949	7	53468463	0.015697770900000001
ARS-BFGL-NGS-1798	12	84743514	0.015692047000000001
ARS-BFGL-NGS-30060	26	45983109	0.0156905855
ARS-BFGL-NGS-24636	1	154835531	0.015683128500000001
BTB-01736179	1	68153635	0.015661808700000002
ARS-BFGL-NGS-81968	13	12967677	0.015654040000000001
INRA-641	3	30988580	0.0156344572
ARS-BFGL-NGS-86583	15	30076410	0.015633982099999999
BTB-00962064	27	25582350	0.015617942900000001
BTB-00670868	17	10774291	0.0156143229
ARS-BFGL-NGS-96842	18	11148073	0.0156128824
ARS-BFGL-NGS-88388	2	13411225	0.015608479099999999
ARS-BFGL-NGS-36350	5	19531689	0.015604485100000001
Hapmap57754-ss46526149	26	50800100	0.015602181499999999
ARS-BFGL-BAC-36399	23	46442661	0.015601844599999999
ARS-BFGL-NGS-40798	29	45875893	0.0155966135
ARS-BFGL-NGS-101363	28	34240971	0.015595433999999998
Hapmap38472-BTA-121842	8	51861488	0.0155909129
BTB-00653766	16	66112022	0.0155857861
Hapmap47540-BTA-21819	1	55107953	0.0155819724
BTB-01405574	3	40333921	0.0155670709
BTB-00285418	8	30235048	0.015560946000000001
ARS-BFGL-NGS-118058	2	23091680	0.015560326999999999
Hapmap23304-BTC-069412	14	12418239	0.0155588017
UA-IFASA-5103	1	52306846	0.015554414900000001
ARS-BFGL-NGS-113817	26	29600000	0.0155483519
BTA-53043-no-rs	21	7249456	0.0155459173
ARS-BFGL-NGS-77400	28	29939938	0.015536448400000001
Hapmap59101-rs29024885	18	32300425	0.015523780800000001
ARS-BFGL-NGS-40844	16	45403566	0.015517753600000002
ARS-BFGL-NGS-82373	3	111887731	0.015513196599999999
Hapmap34283-BES10_Contig580_1086	26	15462849	0.015511853700000001
BTB-00562904	14	29817571	0.0155111591
ARS-BFGL-NGS-113790	28	14996556	0.015494538
ARS-BFGL-NGS-117859	13	12529399	0.015481549499999999
BTB-00327062	7	100226236	0.015471984099999999
BTB-00232943	5	87966409	0.0154707248
ARS-BFGL-NGS-7521	1	68268931	0.015467507300000001
ARS-BFGL-NGS-114203	1	141903958	0.015455150400000001
ARS-BFGL-NGS-107546	26	19657939	0.015453046299999999
ARS-BFGL-NGS-35993	29	7589996	0.015450291999999999
ARS-BFGL-NGS-107713	4	117955439	0.0154478572
ARS-BFGL-NGS-2042	21	59026976	0.0154390649
ARS-BFGL-NGS-61240	5	110300207	0.015434959599999999
ARS-BFGL-NGS-38391	8	7495233	0.015434393000000001
Hapmap43254-BTA-38489	1	86421573	0.015416750200000001
ARS-BFGL-NGS-69232	21	36379982	0.0154153972
ARS-BFGL-NGS-110393	29	48704825	0.015414406100000002
ARS-BFGL-NGS-60526	26	20651860	0.0154134704
Hapmap43675-BTA-75814	6	37839427	0.0154112066
ARS-BFGL-NGS-86172	2	105687751	0.015409155700000001
ARS-BFGL-NGS-109293	3	84365910	0.015394049699999999
ARS-BFGL-NGS-116250	5	10887603	0.015388001100000001
ARS-BFGL-NGS-108091	20	66762538	0.0153763654
Hapmap38913-BTA-80438	7	102342232	0.015376326200000002
Hapmap27168-BTA-140237	29	1531232	0.0153686077
ARS-BFGL-NGS-53817	5	39640565	0.0153639299
BTB-00254839	6	48025306	0.0153558493
BTA-100341-no-rs	26	34821636	0.015348744399999999
ARS-BFGL-NGS-111470	24	26152512	0.015345358700000001
ARS-BFGL-NGS-106220	1	42749580	0.0153420321
ARS-BFGL-BAC-34557	21	33948119	0.015329691299999998
ARS-BFGL-NGS-64451	19	60407194	0.0153089722
UA-IFASA-2072	6	31067604	0.0152915026
UA-IFASA-4137	21	5335492	0.0152890952
DPI-59	26	40352074	0.015285515
ARS-BFGL-NGS-14982	24	30468614	0.015275018600000001
BTB-00884722	24	29731061	0.015271719099999999
BTA-50328-no-rs	1	10125531	0.015255650400000001
ARS-BFGL-NGS-69957	1	3541738	0.0152515471
BTB-01634281	16	31255320	0.0152479373
Hapmap39333-BTA-42858	18	26870746	0.015230008400000002
ARS-BFGL-NGS-118656	10	47664187	0.0152280939
ARS-BFGL-NGS-15201	28	24289277	0.0152056294
ARS-BFGL-NGS-5070	9	11890046	0.015202080600000001
ARS-USMARC-Parent-DQ647188-rs29011099	4	118165814	0.015198085200000001
Hapmap43888-BTA-58597	24	51454276	0.0151979631
BTB-00032200	1	67764428	0.015179291299999998
ARS-BFGL-NGS-87124	11	82433558	0.015175343000000001
ARS-BFGL-NGS-22971	21	11067328	0.01517249
ARS-BFGL-NGS-103781	6	93486356	0.0151557024
ARS-BFGL-NGS-80997	12	54686279	0.0151540275
Hapmap44402-BTA-73818	13	27398154	0.015135144999999999
ARS-BFGL-NGS-955	15	72751515	0.015132990299999999
ARS-BFGL-NGS-70502	13	24860333	0.015123018200000001
BTA-90299-no-rs	26	12463857	0.015120433400000001
BTA-14517-rs29023279	8	19811075	0.015117678799999999
BTB-00038552	28	21872563	0.0151101402
ARS-BFGL-NGS-31715	4	76897822	0.01511006
Hapmap53582-rs29012732	28	2968856	0.015103368600000002
ARS-BFGL-NGS-15823	9	28887462	0.0150902984
ARS-BFGL-NGS-102037	10	99006710	0.015082391000000001
ARS-BFGL-NGS-112069	23	50640992	0.015075872299999999
Hapmap32986-BTA-123124	6	8422067	0.015063834
DPI-47	2	111870534	0.015048242700000001
BTB-01040787	18	3177824	0.015044358999999998
ARS-BFGL-NGS-30167	21	5087688	0.015035984699999999
ARS-BFGL-NGS-76658	2	111024426	0.015021390900000001
Hapmap57645-rs29027916	1	150363389	0.0150197853
BTB-01752331	5	8399818	0.0150038677
ARS-BFGL-NGS-31031	10	46345098	0.015000153
ARS-BFGL-NGS-68679	23	6124341	0.0149988897
BTB-00485323	12	4614286	0.014998210600000001
ARS-BFGL-NGS-62514	11	100788847	0.014995515500000001
BTA-40708-no-rs	17	2520482	0.0149808405
BTB-00202149	4	92364428	0.0149801594
ARS-BFGL-NGS-52541	11	61858071	0.014970871200000001
Hapmap11707-BTA-83854	9	8668733	0.014970278100000001
BTB-00348409	8	52303539	0.014966431100000002
Hapmap30528-BTA-134791	20	741839	0.014931398799999999
ARS-BFGL-NGS-899	28	33328952	0.014924617499999999
ARS-BFGL-NGS-80508	17	11001696	0.014897168700000001
ARS-BFGL-NGS-106484	1	141767788	0.014894708100000001
ARS-BFGL-NGS-3679	5	10381017	0.014875268200000001
Hapmap50131-BTA-85559	1	80427462	0.0148748131
BTB-00788621	20	53906202	0.014859026599999998
BTA-33683-no-rs	13	72098324	0.014847676899999999
Hapmap44415-BTA-81700	8	64941406	0.0148461657
Hapmap42556-BTA-45815	19	51445450	0.0148430347
BTA-19869-no-rs	1	147195759	0.014835798799999999
BTB-00667627	17	4249394	0.014831531799999999
ARS-BFGL-NGS-63600	7	86669785	0.0148306597
ARS-BFGL-NGS-56031	24	37652964	0.014819181499999999
BTB-00242361	6	6949239	0.014818409899999999
Hapmap52873-ss46526026	21	66064177	0.014817741899999999
ARS-BFGL-NGS-30027	12	87319015	0.0148117379
ARS-BFGL-NGS-118763	23	14170863	0.0148089737
Hapmap54812-rs29019953	10	10458215	0.0148002507
BTB-00649316	16	56340812	0.0147964129
BTB-02088181	12	50220147	0.014793570900000001
Hapmap34051-BES7_Contig165_112	20	5044097	0.014786119299999999
ARS-BFGL-NGS-29834	29	36803768	0.014784193700000002
ARS-BFGL-NGS-6754	4	71089406	0.014780965
BTA-56261-no-rs	23	32155432	0.014780691
ARS-BFGL-NGS-12630	2	98522351	0.014777541000000002
ARS-BFGL-BAC-29174	21	41188230	0.014767095100000001
ARS-BFGL-NGS-115915	3	19378254	0.0147592648
ARS-BFGL-NGS-32176	13	76008898	0.0147548808
Hapmap42072-BTA-113330	7	76615793	0.014741323600000002
Hapmap25334-BTA-160518	1	10274301	0.014737287599999999
Hapmap34329-BES11_Contig247_1378	2	98446391	0.014734262
DPI-28	1	37330885	0.0147279547
BTB-01375201	3	78416963	0.014724941
ARS-BFGL-NGS-104799	3	120772981	0.014704989299999999
Hapmap42991-BTA-59734	13	76443044	0.014697547
ARS-BFGL-NGS-59969	2	53389738	0.0146683895
ARS-BFGL-NGS-94775	10	61885278	0.014649036499999999
ARS-BFGL-NGS-117124	19	36554144	0.014647561999999999
ARS-BFGL-NGS-42369	20	8284256	0.0146438434
BTB-00216618	20	29079176	0.014633104199999998
ARS-BFGL-NGS-89882	16	64019417	0.014621548999999999
ARS-BFGL-NGS-110729	29	48178151	0.0146084402
ARS-BFGL-NGS-108768	7	50137774	0.014601026599999999
ARS-BFGL-NGS-119477	10	66884934	0.014600501100000001
ARS-BFGL-BAC-16113	10	100745200	0.014599487
BTB-01561994	21	41159644	0.014591267199999999
Hapmap48424-BTA-65447	12	55867003	0.014569462700000001
ARS-BFGL-NGS-25139	10	98519683	0.014568015199999999
BTA-38605-no-rs	16	43880343	0.0145557432
ARS-BFGL-NGS-118867	7	89241677	0.014550058500000001
BTB-01555035	4	74672227	0.0145419034
Hapmap38146-BTA-25285	9	8329551	0.014538685400000001
BTB-00632811	16	34181806	0.0145245889
Hapmap33984-BES3_Contig376_957	10	101953883	0.0145229222
ARS-BFGL-NGS-116902	26	19782830	0.014520301000000001
BTB-00659112	16	72165897	0.0145068895
Hapmap40995-BTA-46564	19	15408238	0.014506101100000002
UA-IFASA-9812	29	48012818	0.0145045677
ARS-BFGL-NGS-52423	5	97593586	0.0145032467
Hapmap40084-BTA-73602	5	7053234	0.014502413799999999
ARS-BFGL-NGS-13788	24	48164849	0.014487291299999998
ARS-BFGL-NGS-26056	9	3651455	0.014474983899999998
BTB-01356348	8	34847992	0.0144727825
Hapmap48202-BTA-118947	20	30079775	0.014469026999999999
ARS-BFGL-NGS-107381	2	98268164	0.014454533
ARS-BFGL-NGS-24608	2	96857370	0.0144542444
ARS-BFGL-NGS-88771	28	33359220	0.014454218999999999
ARS-BFGL-BAC-44781	24	40790931	0.014453248799999999
ARS-BFGL-NGS-820	5	84058638	0.014450307500000001
ARS-BFGL-BAC-30335	21	4727137	0.014450082600000001
UA-IFASA-8138	29	8865683	0.0144424776
ARS-BFGL-NGS-115491	16	48776445	0.014439983500000001
BTB-01632886	7	863880	0.014435376000000001
ARS-BFGL-NGS-4171	10	103731454	0.014432904299999999
ARS-BFGL-NGS-37911	14	16387114	0.0144270357
ARS-BFGL-NGS-91108	26	24130397	0.014413739299999999
BTB-00634141	16	38182476	0.014410919199999999
ARS-BFGL-NGS-20750	16	42054675	0.014400723300000001
ARS-BFGL-NGS-31686	20	3532931	0.01439176
BTB-02080610	28	21101833	0.014383381899999999
ARS-BFGL-NGS-42948	5	74275630	0.0143810298
Hapmap59077-rs29017458	20	8861019	0.0143776127
ARS-BFGL-NGS-4666	18	34505448	0.014376646599999999
BTB-00640662	16	45417492	0.014371784699999999
BTA-22684-no-rs	18	54450227	0.0143669274
ARS-BFGL-NGS-115816	3	26438136	0.014366622800000001
BTA-94534-no-rs	9	37549926	0.0143597854
BTA-72397-no-rs	4	20640203	0.0143552926
Hapmap33212-BTA-145669	8	31123907	0.0143459421
Hapmap58172-rs29027092	10	98548526	0.014345315800000001
ARS-BFGL-NGS-4803	4	117390015	0.014342746299999999
BTB-00641933	16	45150817	0.0143307378
ARS-BFGL-NGS-31754	15	76265233	0.014322246
BTB-01267098	5	89545151	0.0143215631
BTB-00197584	4	74579013	0.014320723899999999
ARS-BFGL-NGS-100777	20	9965585	0.0143066992
Hapmap50296-BTA-26292	7	87883599	0.0143064388
Hapmap25854-BTA-149442	8	46826308	0.0142950943
ARS-BFGL-NGS-43021	23	27583474	0.0142919728
ARS-BFGL-NGS-36660	16	53199788	0.014291913999999999
ARS-BFGL-NGS-116074	16	45309651	0.014291509799999999
ARS-BFGL-NGS-100840	11	98553957	0.0142890337
Hapmap54800-rs29014906	11	26222312	0.0142575021
ARS-BFGL-NGS-110647	4	75579874	0.0142392328
BTB-00491934	12	47019009	0.0142377553
Hapmap43594-BTA-50052	20	22429967	0.0142365049
BTA-20032-no-rs	2	114477377	0.0142318338
ARS-BFGL-NGS-73202	26	12659840	0.014228438999999999
ARS-BFGL-NGS-81231	18	17234805	0.0142199123
Hapmap32456-BTC-038385	6	45216251	0.014214562599999999
Hapmap48183-BTA-111096	3	62458422	0.014213516000000001
Hapmap31726-BTA-127593	12	47788773	0.014207542300000001
ARS-BFGL-NGS-119099	18	57085135	0.014202603100000001
ARS-BFGL-NGS-116388	5	19494122	0.0142024219
BTB-01075703	14	62216852	0.0142011151
BTA-73310-no-rs	10	62675184	0.0141956892
ARS-BFGL-NGS-113914	1	68135318	0.014185327900000001
ARS-BFGL-NGS-66566	5	36122701	0.014181984999999999
ARS-BFGL-NGS-2833	16	55085247	0.0141641601
BTA-120650-no-rs	8	24770955	0.014162160200000001
Hapmap33849-BES3_Contig195_423	10	26767851	0.014161809799999999
Hapmap45569-BTA-55944	23	22916565	0.014154697900000001
ARS-BFGL-NGS-26723	24	57200185	0.014151198
Hapmap45328-BTA-98830	8	111768601	0.0141485204
ARS-BFGL-NGS-96701	26	38817824	0.014144621299999998
UA-IFASA-7753	14	71025573	0.014140484299999999
ARS-BFGL-NGS-30495	22	18247196	0.0141372489
BTA-59299-no-rs	1	29807709	0.014130382800000001
ARS-BFGL-NGS-92824	8	111713971	0.014124453600000001
BTB-00648691	16	42091498	0.014122683700000001
Hapmap43117-BTA-99191	9	91856294	0.0141219802
ARS-BFGL-NGS-30407	25	12359174	0.014120638100000001
Hapmap46343-BTA-111768	1	37117597	0.0141179119
Hapmap49592-BTA-38891	16	41016073	0.014114529900000001
Hapmap56826-rs29013564	12	55674695	0.014107126399999999
ARS-BFGL-NGS-110706	13	53809825	0.0141048793
ARS-BFGL-NGS-114817	3	109619527	0.014103966399999999
Hapmap50891-BTA-121476	26	20560149	0.014102755900000001
BTA-118719-no-rs	1	16673009	0.014091637400000001
BTB-00242396	6	8344354	0.014089710900000002
ARS-BFGL-NGS-42763	7	100015468	0.014084356399999999
BTA-123014-no-rs	5	86258545	0.0140792308
BTA-21678-no-rs	12	45196682	0.014078273400000001
ARS-BFGL-NGS-28482	13	15411544	0.014071122
Hapmap38253-BTA-78537	7	22236584	0.0140623456
ARS-BFGL-NGS-33218	15	74973501	0.014062083400000001
Hapmap60967-rs29016114	8	53173129	0.0140496393
BTB-00252896	6	41004596	0.0140445017
ARS-BFGL-NGS-22727	1	16525498	0.014041666599999999
ARS-USMARC-Parent-DQ995976-no-rs	21	3088886	0.014038369399999999
ARS-BFGL-NGS-61221	4	33894437	0.014025258999999998
BTA-93638-no-rs	8	27198294	0.014013393300000001
Hapmap48996-BTA-103789	17	33401754	0.0140102105
ARS-BFGL-NGS-7423	6	72338329	0.014007221
ARS-BFGL-NGS-72418	8	113069687	0.0140047256
ARS-BFGL-NGS-117876	10	48502416	0.013999995900000001
BTA-77809-no-rs	6	110452991	0.013996552900000001
ARS-BFGL-NGS-27317	11	4009903	0.013989391399999999
Hapmap55087-rs29012314	15	29032738	0.0139704081
BTA-50308-no-rs	1	127749357	0.0139640975
ARS-BFGL-NGS-28116	12	29148530	0.0139519126
BTA-120860-no-rs	12	28205239	0.013949976299999998
BTA-100058-no-rs	1	52719660	0.013948971499999999
BTB-01104158	20	5508730	0.0139486726
ARS-BFGL-NGS-79449	8	72151421	0.013939699099999999
ARS-BFGL-NGS-18246	13	45381514	0.0139375955
ARS-BFGL-NGS-67066	7	41321459	0.0139261548
Hapmap40645-BTA-110440	25	25740992	0.013923747199999999
ARS-BFGL-NGS-57669	27	8189265	0.0139229369
BTB-00013847	1	31038475	0.013916942600000001
Hapmap57073-ss46526204	19	56072306	0.013908440900000001
ARS-BFGL-BAC-20261	14	10271449	0.013900172299999999
ARS-BFGL-NGS-38953	3	32988739	0.013891410600000001
ARS-BFGL-BAC-11938	1	37373294	0.013891206299999998
ARS-BFGL-NGS-101671	19	28366979	0.013886181799999999
Hapmap48179-BTA-109399	3	68596691	0.013883172900000001
UA-IFASA-8058	29	28078118	0.013881842599999999
ARS-BFGL-NGS-15799	9	10180171	0.013881223600000001
Hapmap41045-BTA-64263	28	39700262	0.013877703200000001
Hapmap43142-BTA-107561	6	29556343	0.0138616803
BTB-02105769	1	4311365	0.013859478200000001
BTB-02000880	7	41009847	0.0138485313
ARS-BFGL-NGS-62477	12	85453952	0.013847462099999999
BTA-100095-no-rs	1	155725361	0.013844057
Hapmap27294-BTC-032117	6	32850666	0.0138425918
ARS-BFGL-BAC-13509	10	45034945	0.013841400300000001
ARS-BFGL-NGS-2420	23	49838717	0.0138256
ARS-BFGL-NGS-32563	14	19649604	0.0138233169
ARS-BFGL-NGS-32953	11	101301047	0.013816843400000001
Hapmap38168-BTA-63574	28	15390176	0.013814672300000001
ARS-BFGL-NGS-3122	14	2721633	0.0138053594
ARS-BFGL-NGS-14315	15	76190131	0.0137789586
ARS-BFGL-NGS-44350	29	24259532	0.013769238500000001
Hapmap47522-BTA-120738	1	52748123	0.013767260600000001
ARS-BFGL-NGS-102880	24	52349934	0.013759168
ARS-BFGL-NGS-103941	5	74062827	0.0137567834
ARS-BFGL-BAC-37538	25	30883697	0.0137531184
Hapmap54433-rs29022463	29	37333636	0.013753033600000001
ARS-BFGL-NGS-85778	22	20451252	0.013752269399999999
BTB-00601827	11	26257193	0.013744307900000001
BTB-02004898	7	2391922	0.013737717700000001
Hapmap51931-BTA-118777	15	79252846	0.013725643700000002
Hapmap41669-BTA-87427	3	66513658	0.0137227267
ARS-BFGL-NGS-12581	16	62404849	0.0137165771
ARS-BFGL-NGS-28379	15	76825757	0.013712021699999999
ARS-BFGL-NGS-37759	1	131906267	0.013707664599999999
ARS-BFGL-NGS-22999	6	1117319	0.013672666000000002
ARS-BFGL-NGS-105498	21	8745180	0.013670695700000001
BTB-01250664	7	84274700	0.013667172700000001
BTA-88347-no-rs	8	50435953	0.013667149599999999
ARS-BFGL-NGS-118185	5	74348477	0.013663405700000001
Hapmap58052-rs29013977	16	65635111	0.0136580088
ARS-BFGL-NGS-119608	12	11555315	0.013651801699999999
Hapmap26585-BTC-053658	25	5042846	0.0136510624
Hapmap44410-BTA-78928	7	52861252	0.0136379494
BTA-31870-no-rs	13	24688809	0.013637013200000001
ARS-BFGL-NGS-34097	6	98363600	0.013628154299999999
BTB-00586899	15	24740091	0.0136248503
ARS-BFGL-NGS-53865	24	30237817	0.0136217634
Hapmap49071-BTA-17699	5	92618397	0.0136204269
ARS-BFGL-NGS-119733	3	61528576	0.0136081191
Hapmap32730-BTC-047457	25	4847733	0.013603953600000001
ARS-BFGL-NGS-40186	20	4298545	0.0135991069
ARS-BFGL-NGS-90439	3	118098722	0.013598761599999998
Hapmap36459-SCAFFOLD9563_462	1	58695977	0.0135985232
ARS-BFGL-NGS-5074	18	43588701	0.013597465100000001
Hapmap38418-BTA-57213	23	8819178	0.013594711200000002
ARS-BFGL-NGS-3981	28	5435846	0.0135809233
Hapmap39743-BTA-33304	13	65108908	0.013569413400000001
Hapmap47277-BTA-38408	16	33974438	0.013557144599999999
ARS-BFGL-NGS-11968	18	12157446	0.013552964299999999
Hapmap52255-rs29014938	8	18582470	0.013543721100000001
ARS-BFGL-NGS-16120	25	26488786	0.013541847799999999
Hapmap56619-rs29009970	16	40967694	0.0135237616
ARS-BFGL-NGS-38531	24	30307465	0.0135158346
Hapmap42289-BTA-67247	10	45069536	0.013513325500000001
ARS-BFGL-NGS-42837	19	8745752	0.013509341999999999
ARS-BFGL-NGS-106898	4	108570183	0.0135061243
ARS-BFGL-NGS-44115	21	63178211	0.013502268799999998
ARS-BFGL-NGS-119817	29	50971886	0.0135003591
ARS-BFGL-NGS-73532	16	48849261	0.0134917487
ARS-BFGL-NGS-32340	14	75118814	0.013491259299999999
ARS-BFGL-NGS-22496	17	9336564	0.0134829997
ARS-BFGL-NGS-37826	3	30194236	0.0134798053
ARS-BFGL-NGS-110280	26	7720139	0.013472570500000001
Hapmap40076-BTA-55628	8	23665728	0.013471769099999999
BTB-01226007	16	32591482	0.013470938999999999
ARS-BFGL-NGS-92664	22	17947543	0.0134664929
ARS-BFGL-NGS-37190	28	25771595	0.0134597381
ARS-BFGL-NGS-75298	25	28272468	0.013458596399999998
BTB-01098343	8	18514280	0.013455503400000001
ARS-BFGL-NGS-29032	16	61332532	0.0134533195
BTB-00216812	5	7314405	0.0134467124
Hapmap36758-SCAFFOLD311992_936	10	78044879	0.013446555800000001
UA-IFASA-8749	29	8898117	0.013437153700000001
ARS-BFGL-NGS-22634	18	33856062	0.013433106499999998
ARS-BFGL-NGS-56645	16	27602073	0.013425115600000001
Hapmap43677-BTA-76003	6	43772388	0.013411845
Hapmap51143-BTA-111274	8	1794446	0.013409954199999999
BTA-38871-no-rs	16	40880683	0.0134080716
ARS-BFGL-NGS-45644	21	7311519	0.013403295800000001
ARS-BFGL-NGS-95717	23	9075600	0.013389742499999999
Hapmap43775-BTA-115377	25	29693401	0.0133868875
ARS-BFGL-NGS-55629	17	8331053	0.0133865867
ARS-BFGL-NGS-2076	1	158140040	0.0133855482
ARS-BFGL-NGS-111039	29	9200396	0.013368841100000001
ARS-BFGL-NGS-31235	8	113301376	0.0133639352
Hapmap41168-BTA-117434	23	5598043	0.0133616668
ARS-BFGL-NGS-103387	28	35036603	0.0133596874
ARS-BFGL-NGS-112191	6	19245812	0.013347659199999999
Hapmap41812-BTA-27269	5	19983794	0.013340999399999999
ARS-BFGL-NGS-98754	12	85134208	0.013340323500000001
ARS-BFGL-NGS-6128	3	55434410	0.0133402434
BTB-00664712	17	5323939	0.013325838600000001
ARS-BFGL-NGS-112745	13	69306366	0.0133252657
ARS-BFGL-NGS-104287	5	40762830	0.013323545400000001
ARS-BFGL-NGS-103777	7	74476430	0.0133146645
ARS-BFGL-NGS-28990	24	9162928	0.013313316100000002
UA-IFASA-8234	16	64928171	0.013307603600000001
Hapmap42529-BTA-38192	16	25590916	0.013297253500000002
ARS-BFGL-NGS-96784	9	34681064	0.0132949491
ARS-BFGL-NGS-115125	4	22811121	0.013294062800000001
BTA-74501-no-rs	5	86142655	0.0132939328
ARS-BFGL-NGS-11502	23	50443262	0.013286199199999999
ARS-BFGL-NGS-14730	9	103465712	0.0132829473
Hapmap53870-rs29020081	20	5987334	0.013281223600000001
BTA-69565-no-rs	3	112203165	0.013277788600000002
ARS-BFGL-NGS-42002	29	38535744	0.0132746971
ARS-BFGL-NGS-102425	21	3089789	0.0132712644
Hapmap40918-BTA-17349	29	40344120	0.013264929599999999
ARS-BFGL-NGS-92793	4	61897880	0.013258145800000001
UA-IFASA-8495	19	59879433	0.0132541133
ARS-BFGL-NGS-15428	2	126341038	0.0132539024
ARS-BFGL-NGS-6218	12	1725598	0.0132509117
ARS-BFGL-NGS-100863	6	54826213	0.0132479668
ARS-BFGL-NGS-5866	17	52366335	0.0132470751
Hapmap51163-BTA-118898	3	64442549	0.0132414999
BTA-116819-no-rs	12	5976132	0.013232093899999998
Hapmap50366-BTA-46960	5	68610818	0.013231965700000001
ARS-BFGL-NGS-33557	26	51154962	0.013229094299999999
BTB-01441061	17	11029290	0.013227641100000001
BTB-00978826	28	15436077	0.013225386
Hapmap50598-BTA-122724	19	4670556	0.0132227922
BTB-00289557	7	1353317	0.013221152599999999
BTA-74009-no-rs	5	73664348	0.0132207153
ARS-BFGL-NGS-53671	10	51269761	0.0132071368
BTA-31795-no-rs	12	18527013	0.013202186899999999
BTB-00649510	16	56564641	0.013201791599999999
BTB-00959009	27	17918325	0.013200120500000001
BTB-00921053	26	4350094	0.013199131499999999
ARS-BFGL-NGS-12368	12	82450106	0.0131936051
ARS-BFGL-NGS-101768	10	46770457	0.0131907603
ARS-BFGL-NGS-42607	12	10691145	0.013190742700000001
BTB-01645778	6	842324	0.013186762499999999
Hapmap47455-BTA-97830	18	45194522	0.013179934799999999
Hapmap24767-BTC-058058	14	9964138	0.013175065900000001
BTA-31543-no-rs	12	11752906	0.013171256499999999
Hapmap23231-BTA-80214	7	96320591	0.013168421499999999
ARS-BFGL-NGS-88163	19	51842198	0.013158963899999999
Hapmap50595-BTA-121064	16	41998547	0.0131582005
ARS-BFGL-NGS-16037	22	7623264	0.013155118899999999
UA-IFASA-7076	14	3840576	0.0131544518
BTB-01274755	16	30935096	0.0131494479
Hapmap43495-BTA-122771	28	27135744	0.0131375356
Hapmap40158-BTA-104729	5	59665562	0.013133493400000001
BTB-01717869	2	7635061	0.013129771599999999
Hapmap50028-BTA-55772	23	22300959	0.013128565
Hapmap43897-BTA-62417	27	19464406	0.0131192827
Hapmap60522-rs29015286	4	37631099	0.013112155300000001
ARS-BFGL-NGS-107806	18	9118293	0.013109539
ARS-BFGL-NGS-77146	9	9428460	0.013109128899999999
Hapmap40529-BTA-39188	16	53606090	0.0131076005
BTB-01665387	1	63061634	0.013106168200000001
ARS-BFGL-NGS-79979	8	104599805	0.013098173000000001
BTA-66124-no-rs	29	8678652	0.0130949968
BTB-00085538	2	23498197	0.013090299999999999
Hapmap42534-BTA-38744	16	37024624	0.013089225100000001
ARS-BFGL-NGS-15741	13	12715838	0.013088813600000001
BTA-89336-no-rs	11	45267174	0.0130862658
BTA-69182-no-rs	1	32640760	0.013085387400000001
BTB-00301765	7	40301810	0.0130805152
ARS-BFGL-BAC-34694	16	58650800	0.013064721899999999
ARS-BFGL-NGS-72008	5	85160180	0.0130603608
Hapmap54101-rs29010797	16	34606531	0.0130568808
ARS-BFGL-NGS-1857	14	9933344	0.013044049299999999
ARS-BFGL-NGS-32825	1	40540792	0.013036901000000002
ARS-BFGL-NGS-20980	4	117716299	0.0130311161
ARS-BFGL-NGS-25780	8	112941305	0.013030314499999999
Hapmap27515-BTC-042197	6	72195522	0.013029130099999999
ARS-BFGL-NGS-28104	17	17430983	0.013026656000000001
ARS-BFGL-NGS-115846	12	54244309	0.013022113799999999
ARS-BFGL-NGS-109714	29	32308718	0.0130153856
ARS-BFGL-NGS-23740	21	7337506	0.013013880800000001
Hapmap32417-BTA-79435	7	60533815	0.013008215700000001
Hapmap51088-BTA-92505	20	7025830	0.0130081577
ARS-BFGL-NGS-119303	15	74924833	0.012999759
ARS-BFGL-NGS-35019	23	51577711	0.012999705
ARS-BFGL-NGS-109695	8	43003529	0.012983447800000001
ARS-BFGL-NGS-34789	8	53070787	0.012983206899999999
BTA-52458-no-rs	21	46984914	0.0129740762
ARS-BFGL-NGS-17291	7	87862183	0.012973750100000001
Hapmap49930-BTA-24651	10	103599828	0.0129694224
ARS-BFGL-NGS-53562	19	33381109	0.0129674743
ARS-USMARC-20	14	16732650	0.012961373700000001
Hapmap29819-BTA-133320	19	55379112	0.0129564222
BTB-01667023	26	10854941	0.012956392800000001
ARS-BFGL-NGS-113518	14	39505783	0.012956315800000002
Hapmap30192-BTC-072881	6	87281196	0.012953048799999999
UA-IFASA-6593	19	10920596	0.012947131799999999
Hapmap41510-BTA-33767	13	75240419	0.012944453500000001
Hapmap49204-BTA-50868	20	57041322	0.012943458
ARS-BFGL-NGS-93960	24	34581691	0.012938278500000001
Hapmap41466-BTA-17729	19	6972003	0.0129360428
Hapmap26004-BTC-040877	6	53871559	0.012935848600000001
BTA-73523-no-rs	5	48131956	0.0129331368
ARS-BFGL-NGS-19470	1	68937163	0.012926351599999998
ARS-BFGL-NGS-103616	2	100407427	0.012917326599999999
ARS-BFGL-NGS-115913	10	99542820	0.0128992056
BTA-27415-no-rs	2	7751590	0.012896344699999999
ARS-BFGL-NGS-59671	7	86778006	0.012884643999999999
ARS-BFGL-NGS-36258	12	89584635	0.012884156399999999
ARS-BFGL-NGS-100964	12	42046435	0.012882115
Hapmap38716-BTA-100681	8	98861495	0.012874384099999999
BTB-00874009	23	49979807	0.012867998300000001
Hapmap46848-BTA-60788	26	18848144	0.012867323600000001
Hapmap32423-BTA-92864	9	52133642	0.012851419499999999
ARS-BFGL-NGS-115400	1	91888946	0.0128486842
BTA-90140-no-rs	28	9520934	0.012842525700000001
ARS-BFGL-NGS-15402	17	11518115	0.012841941200000002
ARS-BFGL-NGS-85808	22	49251271	0.0128329771
BTA-99285-no-rs	12	63676076	0.012829358500000001
ARS-BFGL-NGS-23847	2	75001159	0.012828083400000001
ARS-BFGL-NGS-100336	3	13148505	0.012826691499999999
BTA-92605-no-rs	20	54722469	0.012825121299999999
ARS-BFGL-NGS-106125	16	48761352	0.012824252
BTA-46351-no-rs	12	87468430	0.012819209599999999
Hapmap39533-BTA-108830	20	7143287	0.0128138556
BTB-01447233	22	40871472	0.0128099663
UA-IFASA-8851	19	25342668	0.012803210800000001
Hapmap47477-BTA-103865	1	88050696	0.012797597500000001
Hapmap55151-rs29025839	18	29455032	0.012795486000000002
UA-IFASA-5377	7	100636680	0.012794223300000001
ARS-BFGL-NGS-31598	20	28329720	0.012788641999999999
ARS-BFGL-NGS-110714	23	41725497	0.012785048
ARS-BFGL-NGS-12863	7	71240079	0.012779286000000001
Hapmap57610-rs29021008	19	7435415	0.0127726019
ARS-BFGL-BAC-35839	2	50689222	0.012771753600000001
Hapmap38291-BTA-121416	23	41965164	0.0127667871
Hapmap51585-BTA-32601	1	62104120	0.012763136699999999
ARS-BFGL-NGS-119531	29	46062895	0.012762880400000001
BTB-00485379	12	4685516	0.012761207300000001
ARS-BFGL-NGS-108970	1	157809496	0.012758355700000001
BTB-00347130	8	50725941	0.012752155100000001
BTB-00888590	24	37566688	0.012751408999999998
ARS-BFGL-BAC-42417	25	16215240	0.0127493928
Hapmap47849-BTA-117910	10	20050839	0.0127467285
Hapmap54041-ss46526276	1	66759099	0.012743779299999999
ARS-BFGL-NGS-39308	5	85288739	0.012741746399999998
ARS-BFGL-NGS-35672	8	69117267	0.0127408403
ARS-BFGL-NGS-40316	24	39414051	0.012740307500000001
ARS-BFGL-NGS-114339	29	41592079	0.0127382196
UA-IFASA-6870	14	12588770	0.012735824099999999
ARS-BFGL-NGS-85575	3	33070794	0.012733239800000001
BTB-01188274	16	69990750	0.012731782400000001
BTB-00663761	16	80782671	0.012728271100000001
Hapmap46949-BTA-119904	21	63236456	0.012727814799999999
ARS-BFGL-NGS-4442	26	15995326	0.012722745800000001
ARS-BFGL-NGS-34068	3	75737505	0.012714377900000001
ARS-BFGL-NGS-20716	17	67345189	0.012710347800000001
ARS-BFGL-NGS-115960	15	38251520	0.012693082900000001
ARS-BFGL-BAC-36256	18	22687235	0.012692383500000001
ARS-BFGL-NGS-18767	13	73803783	0.012684579
ARS-USMARC-Parent-DQ984825-rs29012457	10	98230479	0.012683404299999999
BTB-01614102	8	59382947	0.012678631000000001
BTB-01274618	16	31103648	0.012678055700000001
ARS-BFGL-NGS-37889	9	10370879	0.0126703847
Hapmap49382-BTA-93782	21	27887072	0.012669690900000001
ARS-BFGL-NGS-97012	2	5245055	0.012664151399999999
ARS-BFGL-NGS-40131	17	9699044	0.012656943300000001
ARS-BFGL-NGS-26482	26	43590763	0.012645460400000001
BTB-02009342	1	60753573	0.0126420856
Hapmap36413-SCAFFOLD205131_13346	28	34309492	0.0126405196
ARS-BFGL-NGS-57674	13	79203716	0.0126270616
ARS-BFGL-NGS-88309	5	98618390	0.012619724399999999
ARS-BFGL-BAC-19376	15	49344597	0.012614564299999999
Hapmap60803-rs29013514	26	3358903	0.0126141979
Hapmap49429-BTA-107409	16	69963515	0.012613615700000001
ARS-BFGL-NGS-34903	11	83867859	0.0126067777
Hapmap30117-BTC-019731	25	6239475	0.012606281200000001
ARS-BFGL-NGS-56408	29	37749427	0.012602482599999999
ARS-BFGL-NGS-101117	8	49240974	0.0126007158
ARS-BFGL-NGS-22646	19	59984238	0.012596584399999999
ARS-BFGL-NGS-84624	16	73801988	0.0125914506
Hapmap53696-rs29016125	3	112062155	0.012585865900000002
ARS-BFGL-NGS-10384	10	99578526	0.012581345000000001
ARS-BFGL-NGS-36241	16	73361045	0.0125650429
ARS-BFGL-NGS-16030	4	114640077	0.012560972
Hapmap40569-BTA-65742	29	40574224	0.012560700400000001
Hapmap53958-rs29016492	4	87191167	0.012558972
ARS-BFGL-NGS-110387	13	68133617	0.012556343000000001
Hapmap45126-BTA-66903	3	23246275	0.012556187599999999
ARS-BFGL-BAC-13216	1	40258896	0.012546916599999999
Hapmap39461-BTA-109898	21	27927781	0.012543613
ARS-BFGL-NGS-90544	16	4882649	0.0125353019
ARS-BFGL-NGS-65432	24	55511322	0.012533184199999998
Hapmap46411-BTA-15820	26	20984335	0.0125282417
ARS-BFGL-NGS-77903	16	48694547	0.0125180824
Hapmap47721-BTA-74871	5	105189569	0.012512959099999998
ARS-BFGL-NGS-40926	4	107806828	0.012511252800000001
ARS-BFGL-NGS-101649	13	10232495	0.012507772800000001
BTB-00230297	5	74382150	0.012507006899999999
BTA-33606-no-rs	1	4076896	0.0125062777
BTA-121118-no-rs	18	15069718	0.0125020971
BTB-01274700	16	31128541	0.012497528600000002
Hapmap47519-BTA-117732	28	4198232	0.012496688400000001
ARS-BFGL-NGS-44156	21	52962847	0.0124946802
BTB-01652821	4	44542142	0.012491830700000001
Hapmap39232-BTA-61724	26	44810685	0.0124870051
ARS-BFGL-NGS-102687	4	1414719	0.0124855099
ARS-BFGL-NGS-28385	25	28049888	0.012480150000000001
ARS-BFGL-NGS-16950	1	113064926	0.0124787908
Hapmap49986-BTA-41525	1	90802931	0.012469200099999999
ARS-BFGL-NGS-17874	29	28170104	0.0124685734
ARS-BFGL-NGS-16087	20	59664391	0.012468393999999999
BTB-00341155	8	42073454	0.012467610400000001
BTB-00449812	11	1310834	0.0124636166
Hapmap50269-BTA-16971	28	15224521	0.012461516899999999
ARS-BFGL-NGS-83291	4	117831202	0.012460713500000001
BTB-01064770	10	68667898	0.0124605772
Hapmap32599-BTA-149858	26	14025318	0.012459769900000001
ARS-BFGL-NGS-1205	8	36715387	0.012446766399999998
ARS-BFGL-NGS-102074	25	14140304	0.0124425106
Hapmap32092-BTA-149957	1	55810689	0.012440516399999999
BTA-25084-no-rs	4	87217878	0.012430513899999999
BTB-00132025	3	64044549	0.012420908500000001
ARS-BFGL-NGS-63947	1	58668639	0.0124196905
BTB-00738246	1	112769407	0.012418820300000001
UA-IFASA-9390	19	62390766	0.0124163629
BTB-01216319	20	52897607	0.012415559199999999
UA-IFASA-7054	3	1244879	0.012413541799999999
Hapmap53110-rs29024180	21	65860395	0.0124121109
Hapmap34293-BES10_Contig535_1147	4	85484814	0.012411466899999999
ARS-BFGL-NGS-32233	10	67648206	0.012410392900000001
ARS-BFGL-NGS-21321	29	1198364	0.0124005049
ARS-BFGL-NGS-32446	2	36077493	0.0123941255
BTB-00499073	12	55654241	0.012393844399999999
Hapmap29721-BTA-131409	17	45443843	0.0123938425
BTA-100678-no-rs	10	66639142	0.0123936172
Hapmap51005-BTA-60474	25	40655616	0.0123919284
BTB-01645280	1	48701612	0.012390085300000001
Hapmap26263-BTC-036885	6	37501365	0.0123862895
ARS-BFGL-NGS-58233	12	65066565	0.0123749498
Hapmap41879-BTA-47145	2	32880955	0.0123702
ARS-BFGL-NGS-56838	11	3016909	0.012368400700000001
BTA-42763-no-rs	18	21077410	0.012362409
ARS-BFGL-NGS-115763	1	66139653	0.0123594854
BTA-73240-no-rs	5	36987357	0.012356844299999999
ARS-BFGL-NGS-74737	20	3489847	0.0123533371
Hapmap47584-BTA-35432	14	72995583	0.0123515621
BTA-110434-no-rs	7	95554033	0.012351333600000002
ARS-BFGL-BAC-34666	17	38467666	0.012336777299999999
BTB-01889380	10	100288306	0.0123289075
BTB-00640892	16	45197527	0.012326761200000001
Hapmap39230-BTA-56961	23	49900420	0.0123184829
BTB-01543251	2	23287010	0.0123140574
BTA-48043-no-rs	2	77719508	0.012313223100000001
Hapmap39552-BTA-29828	8	26417136	0.012310675600000001
ARS-BFGL-NGS-97229	13	73230677	0.012307026100000002
BTB-00767807	20	1657499	0.0122954046
Hapmap48860-BTA-70350	4	49229954	0.012291143700000002
ARS-BFGL-NGS-13802	16	6385951	0.0122892807
Hapmap33230-BTA-152909	7	84537259	0.0122817577
ARS-BFGL-NGS-73390	5	87104035	0.012276497399999999
BTB-01034664	6	20350438	0.0122736397
ARS-BFGL-NGS-101955	4	120336280	0.012269329900000001
ARS-BFGL-NGS-24528	1	129101492	0.012267261699999999
ARS-BFGL-NGS-101393	23	14063300	0.012256369
Hapmap42082-BTA-116435	1	151858713	0.012246596200000001
ARS-BFGL-NGS-113130	30	145726589	0.012245602600000001
UA-IFASA-6140	7	102472846	0.012244771599999999
Hapmap43042-BTA-76779	6	73688640	0.0122404721
ARS-BFGL-NGS-29467	2	100376419	0.012238599899999999
ARS-BFGL-NGS-38473	8	21197694	0.012236431899999999
ARS-BFGL-NGS-118381	20	23201226	0.012225361000000001
ARS-BFGL-NGS-29047	6	45568520	0.012214696000000001
ARS-BFGL-NGS-117681	11	42615206	0.012214268200000001
BTB-01755216	3	64428546	0.0122104569
ARS-BFGL-NGS-16198	10	68029646	0.0122002246
Hapmap59726-rs29025962	28	16540309	0.012199823300000001
ARS-BFGL-NGS-35393	28	5395223	0.012198767399999999
ARS-BFGL-NGS-40177	4	20756074	0.0121949121
Hapmap60239-rs29019581	1	16715975	0.0121880658
ARS-BFGL-NGS-2201	2	112173210	0.0121878569
Hapmap50346-BTA-38316	16	36197393	0.012187771799999999
BTB-00181826	4	44505761	0.0121785674
ARS-BFGL-NGS-7988	21	61370773	0.012178198700000002
ARS-BFGL-NGS-104404	21	33401904	0.012171778500000001
ARS-BFGL-NGS-22357	12	41817491	0.012169589299999999
Hapmap33190-BTA-127606	12	46420641	0.012159116999999999
Hapmap60651-rs29021930	7	82419764	0.0121554422
ARS-BFGL-NGS-111295	22	39601681	0.012149273799999999
ARS-BFGL-NGS-67535	17	49044294	0.012147353
BTA-31554-no-rs	12	11987741	0.012147150800000001
Hapmap58798-rs29016922	29	40430062	0.012145258300000001
UA-IFASA-8302	29	29570986	0.012139814399999999
ARS-BFGL-NGS-32005	20	8804216	0.0121379711
Hapmap47747-BTA-81189	8	52342085	0.012132219499999999
Hapmap57408-rs29021851	3	101636723	0.012131714599999999
ARS-BFGL-NGS-116348	23	12027791	0.012126678799999999
ARS-BFGL-BAC-2524	21	67366627	0.012126537199999999
ARS-BFGL-NGS-35004	7	71038040	0.012124225000000001
Hapmap39822-BTA-31309	12	84817834	0.012120371499999999
BTA-80429-no-rs	7	102564643	0.012119855800000001
Hapmap34939-BES1_Contig527_922	13	10302310	0.012119580800000002
ARS-BFGL-NGS-102591	10	101916247	0.012119096599999999
ARS-BFGL-NGS-29516	23	14246801	0.012116681399999999
ARS-BFGL-NGS-113440	17	62891304	0.0121163855
UA-IFASA-7751	3	62689947	0.0121126905
ARS-BFGL-NGS-103884	1	72938740	0.0121123073
ARS-BFGL-NGS-105297	3	31607201	0.012111776000000001
BTA-89708-no-rs	1	43293171	0.012107965900000002
BTB-01308993	10	100917539	0.0120921728
Hapmap39686-BTA-80533	7	109268080	0.0120921273
BTA-27838-no-rs	23	4261877	0.012088633100000001
ARS-BFGL-NGS-10466	8	10844538	0.012087096699999999
BTA-122365-no-rs	23	49762070	0.012084579
Hapmap44427-BTA-92700	26	29775954	0.0120823361
ARS-BFGL-NGS-110392	1	107172243	0.0120799184
BTB-00887328	24	35667926	0.0120790698
ARS-BFGL-NGS-78784	1	147141657	0.012074654399999999
Hapmap38798-BTA-100325	12	42005184	0.0120735523
ARS-BFGL-NGS-43819	26	29752189	0.012060842699999999
ARS-BFGL-NGS-32908	5	110320607	0.012057918899999999
ARS-BFGL-NGS-115406	29	40025469	0.0120553091
ARS-BFGL-NGS-4503	1	68307813	0.012054435800000001
BTB-01176025	7	56943610	0.012053024900000001
ARS-BFGL-NGS-24329	11	1920092	0.0120529626
Hapmap25440-BTC-053771	14	12106554	0.012051125800000001
BTB-01392113	4	65400608	0.0120424828
ARS-BFGL-NGS-15279	25	29778760	0.012038215500000001
ARS-BFGL-NGS-43304	16	48088496	0.0120371695
ARS-BFGL-NGS-71187	12	11353817	0.012033575100000001
Hapmap58711-rs29020973	26	3586610	0.012031277599999999
ARS-BFGL-NGS-102102	20	10233876	0.0120296555
BTA-100318-no-rs	12	41739774	0.012026061299999998
BTA-16239-no-rs	1	151991418	0.012025518600000002
ARS-BFGL-BAC-12503	13	9718475	0.0120236046
ARS-BFGL-NGS-97046	1	56612660	0.0120189098
ARS-BFGL-NGS-60151	27	27446887	0.012012621100000001
ARS-BFGL-NGS-113660	26	17246984	0.0120119775
INRA-402	1	152304348	0.0120119098
ARS-BFGL-NGS-16857	8	61536940	0.012007253700000001
ARS-BFGL-NGS-94682	23	10688252	0.012006965
ARS-BFGL-NGS-118748	3	42339927	0.0120030174
ARS-BFGL-NGS-80108	16	72501362	0.0120025989
Hapmap44034-BTA-21712	12	8785719	0.0119994478
ARS-BFGL-NGS-35508	1	135028845	0.011992021799999999
Hapmap40023-BTA-76828	12	42086283	0.0119883549
ARS-BFGL-BAC-34029	17	16003681	0.0119828469
BTB-01200020	16	6259815	0.011972932800000001
BTB-00430730	10	55535781	0.011972063
BTB-01059241	1	82787221	0.011970876200000001
ARS-BFGL-NGS-32296	20	6157936	0.0119708382
Hapmap39004-BTA-111126	8	50215945	0.01196972
ARS-BFGL-NGS-6084	29	8814793	0.011969716299999999
Hapmap47696-BTA-67199	10	45013558	0.011960499599999999
BTA-78638-no-rs	7	40598898	0.011959414
Hapmap43286-BTA-52790	21	5963823	0.0119533147
ARS-BFGL-NGS-118662	28	2947166	0.011940368200000001
ARS-BFGL-NGS-118340	18	26844474	0.011934055800000001
BTA-122400-no-rs	1	47831916	0.011931775
ARS-BFGL-NGS-66375	2	45144958	0.0119303074
ARS-BFGL-NGS-116585	25	29332965	0.011930038700000001
ARS-BFGL-NGS-106902	12	86535900	0.011926626899999999
ARS-BFGL-NGS-113482	16	58577681	0.0119169484
Hapmap26194-BTA-158111	11	20271885	0.0119077096
ARS-USMARC-Parent-DQ451555-rs29010795	1	29524658	0.011904134800000001
Hapmap29925-BTC-036976	6	37526622	0.011903047
ARS-BFGL-NGS-104059	8	113301368	0.0118821745
Hapmap41675-BTA-88579	7	27763430	0.011875856499999999
Hapmap43308-BTA-61764	26	44892777	0.011875441399999999
Hapmap27069-BTC-032712	6	33229876	0.011873827
ARS-BFGL-NGS-15747	16	49984163	0.011873107399999999
BTB-00806183	21	18338067	0.011868621599999999
ARS-BFGL-NGS-54330	7	3661458	0.011866966699999999
ARS-BFGL-NGS-91027	29	50860475	0.011862328799999999
BTB-02021838	8	47199911	0.0118619095
BTB-02004836	17	10937297	0.0118570102
BTB-01102914	12	2273370	0.011850637800000001
BTA-52712-no-rs	21	59728340	0.0118504634
ARS-BFGL-NGS-118927	6	27488938	0.011849216999999999
ARS-BFGL-NGS-45547	19	62478817	0.011849034599999999
Hapmap44432-BTA-97711	27	28298862	0.0118407025
ARS-BFGL-NGS-35107	23	48563085	0.0118378953
ARS-BFGL-NGS-23787	13	76042839	0.011833231499999999
BTA-95363-no-rs	16	5940330	0.011823503899999999
BTB-01561003	15	59789154	0.011816286
ARS-BFGL-NGS-101219	2	98580745	0.011812761999999999
ARS-BFGL-BAC-43143	25	1184038	0.011804453000000001
ARS-BFGL-NGS-27497	13	14923596	0.011804326499999998
BTB-01288298	10	38909882	0.0118033528
ARS-BFGL-NGS-61317	26	39288059	0.011803056999999999
Hapmap30327-BTA-162257	13	21363395	0.011795610099999999
BTB-00375838	8	111010460	0.0117936801
ARS-BFGL-NGS-40549	25	23777990	0.0117919158
Hapmap35054-BES7_Contig354_1224	6	101414694	0.011791423999999998
BTA-100327-no-rs	12	41666540	0.0117899374
Hapmap49872-BTA-115580	7	89967934	0.0117784976
BTB-01367197	8	41491687	0.011774685
ARS-BFGL-NGS-7071	13	80848032	0.011769519399999999
BTA-63683-no-rs	28	18663296	0.011767383899999999
ARS-BFGL-NGS-111408	6	19518197	0.011764697500000001
ARS-BFGL-NGS-46087	22	47445142	0.0117640071
BTB-00030894	1	61749066	0.011761890400000001
ARS-BFGL-NGS-76486	20	57670816	0.0117538473
ARS-BFGL-NGS-29788	29	40507958	0.011751595700000001
ARS-BFGL-BAC-47313	25	41213862	0.0117459178
Hapmap38238-BTA-62050	26	11822578	0.011734244899999999
ARS-BFGL-NGS-1691	16	36539853	0.0117338606
ARS-BFGL-NGS-77143	25	22964883	0.0117258122
ARS-BFGL-NGS-36005	10	5502939	0.011716961499999999
ARS-BFGL-NGS-81295	11	44927955	0.011714916000000001
ARS-BFGL-NGS-76396	29	9733633	0.0117148345
BTB-01377921	4	35871209	0.011712308700000002
ARS-BFGL-NGS-75540	28	9131855	0.0117034746
ARS-BFGL-NGS-113771	25	28867085	0.011698920600000001
Hapmap23007-BTA-137198	23	22683246	0.011694725800000002
BTA-81053-no-rs	8	39910889	0.011694669599999999
ARS-BFGL-NGS-13253	13	10194150	0.0116940845
ARS-BFGL-NGS-59301	6	127115541	0.0116784052
Hapmap51428-BTA-26864	1	39595785	0.0116752917
Hapmap30525-BTA-133378	19	58642115	0.0116751457
BTB-01965166	4	73963975	0.011668914399999999
BTB-00901496	25	23449201	0.0116598007
ARS-BFGL-NGS-13938	2	111650859	0.0116520974
ARS-BFGL-NGS-27095	14	29695925	0.011645743500000002
ARS-BFGL-NGS-119884	2	126270358	0.011645112399999999
ARS-BFGL-NGS-118339	20	3347138	0.011638617800000001
BTB-01891199	10	45687660	0.0116379824
ARS-BFGL-NGS-25126	26	18994785	0.011636740800000002
ARS-BFGL-NGS-118735	21	4048483	0.0116346503
ARS-BFGL-NGS-11469	16	62220133	0.0116277584
Hapmap40911-BTA-121841	8	52693230	0.0116223041
ARS-BFGL-NGS-26121	17	61522805	0.011611733799999999
BTB-00902144	1	33407744	0.0116110073
ARS-BFGL-NGS-14050	29	47499900	0.011610380900000002
Hapmap48895-BTA-79049	7	14402009	0.0116063617
ARS-BFGL-NGS-21527	25	25547267	0.011598908
ARS-BFGL-NGS-104949	23	51546522	0.011585876799999999
BTB-00126406	3	32860177	0.011581513700000001
Hapmap42761-BTA-05111	6	31442288	0.011580426599999999
Hapmap47551-BTA-25902	1	18578077	0.011575143799999998
ARS-BFGL-NGS-8596	14	80558266	0.011572024299999999
Hapmap56991-rs29010083	15	81595546	0.0115709881
Hapmap51027-BTA-67630	3	39841272	0.011565616499999999
ARS-BFGL-NGS-114149	26	21702714	0.011565389099999998
BTA-45221-no-rs	1	6674252	0.0115645396
BTB-01741176	16	11890572	0.011556521200000001
BTB-01152870	17	8411651	0.011556414099999999
BTB-01058228	1	113906808	0.0115556236
Hapmap54597-rs29019273	7	57641183	0.0115555707
ARS-BFGL-NGS-42613	29	13219091	0.011552248400000001
ARS-BFGL-NGS-6248	29	29194986	0.011547361000000001
ARS-BFGL-NGS-71741	18	57137345	0.011544340199999999
ARS-BFGL-NGS-32753	20	9490782	0.011542972
ARS-BFGL-NGS-40995	11	103742782	0.011542954199999999
ARS-BFGL-NGS-103385	7	6413319	0.011541092399999999
ARS-BFGL-NGS-14541	15	82655879	0.0115400351
Hapmap42531-BTA-38304	8	53270232	0.011535518
Hapmap50227-BTA-113868	1	14909272	0.0115272658
BTA-43856-no-rs	18	57115739	0.011523373700000001
ARS-BFGL-NGS-13455	16	64116934	0.011521435700000001
BTB-01062167	16	79747502	0.011517313999999999
Hapmap59979-rs29025402	1	68966218	0.0115156479
UA-IFASA-7954	19	57946240	0.011514431399999999
Hapmap39625-BTA-118605	1	16744848	0.011510111000000002
ARS-BFGL-NGS-110853	29	36188416	0.011504056100000002
Hapmap48043-BTA-67009	3	25797339	0.011499508700000001
ARS-BFGL-NGS-19610	20	4845639	0.011499076100000002
ARS-BFGL-NGS-33046	27	18164172	0.0114985392
BTA-16900-no-rs	22	23502867	0.0114973959
BTA-67223-no-rs	10	42747456	0.011494014800000001
Hapmap48839-BTA-65003	29	2745018	0.0114912952
BTB-00562416	14	29680105	0.011490306699999999
ARS-BFGL-NGS-17213	26	39931707	0.011489450900000002
BTB-01302419	10	42670826	0.011488920500000001
BTB-01399092	8	50379563	0.0114871722
BTA-112435-no-rs	11	90280832	0.011487085100000001
Hapmap30412-BTC-028759	25	31421558	0.011483892399999999
BTA-121196-no-rs	19	59441263	0.011479851000000001
Hapmap54994-rs29026820	14	19849178	0.011478282900000001
BTB-00093291	2	32154806	0.0114778298
BTA-41648-no-rs	17	64164801	0.011476156299999998
ARS-BFGL-NGS-45045	5	63899453	0.011475572199999999
BTA-83016-no-rs	8	16099898	0.0114749877
BTB-02006625	8	47692727	0.0114747844
Hapmap29809-BTA-131065	16	58290248	0.011474423999999999
BTB-00125348	3	32053703	0.0114735822
ARS-BFGL-NGS-22268	7	4058780	0.011467708200000001
Hapmap24121-BTC-039009	6	44968134	0.0114596218
Hapmap30134-BTC-034283	6	38464203	0.011447438799999999
Hapmap48222-BTA-122240	26	23641881	0.011445345800000001
BTB-01554875	20	53005335	0.0114405123
ARS-BFGL-NGS-100341	9	51265411	0.011438928300000002
Hapmap47279-BTA-38917	16	45359459	0.011434972099999999
ARS-BFGL-NGS-33701	10	98054020	0.011434197199999999
BTB-00011076	1	22510052	0.011427089199999999
BTB-01114277	12	4101074	0.0114250394
ARS-BFGL-NGS-83221	2	70719167	0.011419873999999998
ARS-BFGL-NGS-6202	3	112443572	0.011419604299999999
BTB-00934783	29	23903248	0.0114194328
ARS-BFGL-NGS-73260	24	59177468	0.0114193031
Hapmap48070-BTA-74497	5	85933490	0.0114187449
ARS-BFGL-BAC-33779	18	53281931	0.011413828700000002
Hapmap60409-rs29025943	26	26340616	0.011413725100000001
BTA-92840-no-rs	22	24219999	0.011412695700000001
ARS-BFGL-NGS-6012	2	113321109	0.011409964199999999
ARS-BFGL-NGS-100101	21	38049838	0.011406091399999999
ARS-BFGL-NGS-23104	5	61959204	0.011405923700000001
ARS-BFGL-NGS-105889	16	30333319	0.011403295700000001
BTA-59677-no-rs	25	18671579	0.011395753100000001
ARS-BFGL-NGS-105673	29	1249518	0.011393533500000001
Hapmap55400-rs29024439	24	58327400	0.011390268799999999
ARS-BFGL-NGS-20339	21	67088847	0.011389518500000001
ARS-BFGL-NGS-86384	16	32063762	0.011389506200000002
Hapmap46438-BTA-73270	8	47771380	0.011389283600000001
BTB-01087150	1	94512100	0.011378103200000001
ARS-BFGL-NGS-116372	29	47623380	0.011376202
ARS-BFGL-NGS-37874	8	53405158	0.011358510700000001
ARS-BFGL-NGS-90759	2	45227606	0.011357573999999999
ARS-BFGL-NGS-111379	8	2453388	0.011350968999999999
ARS-BFGL-NGS-72292	17	67605994	0.011350497900000001
Hapmap40186-BTA-70345	4	49273818	0.0113491301
ARS-BFGL-NGS-17397	17	62977480	0.011343963300000001
ARS-BFGL-NGS-103225	24	11772225	0.011339498200000001
BTB-00168235	4	20395856	0.0113357519
Hapmap41762-BTA-117570	5	18943987	0.011333981399999998
ARS-BFGL-NGS-54737	6	127086553	0.011331242
ARS-BFGL-NGS-116868	1	129049315	0.011330455600000001
ARS-BFGL-NGS-76330	28	33449126	0.0113222403
ARS-BFGL-NGS-12563	6	31330398	0.0113141341
Hapmap1389-BTA-110081	7	28032016	0.011311476899999999
ARS-BFGL-NGS-117950	26	43211435	0.011310707
Hapmap41427-BTA-110169	6	874205	0.011310223500000001
ARS-BFGL-NGS-118924	2	128529102	0.0113093146
Hapmap49589-BTA-38292	8	53845391	0.0113091602
BTA-57640-no-rs	24	24582206	0.0113074092
ARS-BFGL-NGS-32862	24	10752899	0.0113032194
ARS-BFGL-NGS-99096	29	47595658	0.0113022417
BTA-121735-no-rs	6	30019441	0.011300473799999999
ARS-BFGL-NGS-5057	1	147121098	0.0112931673
ARS-BFGL-BAC-6684	11	81666608	0.011291323899999999
ARS-BFGL-NGS-113445	7	109496152	0.011290043500000001
BTB-02008740	1	109136062	0.011287875100000001
Hapmap36690-SCAFFOLD215098_29103	16	58239620	0.011283824599999999
Hapmap49162-BTA-41646	17	61605990	0.011283684399999999
BTB-01979796	7	88684140	0.0112824478
BTB-00863195	8	23370739	0.0112778689
BTB-00344825	8	45161783	0.0112742233
ARS-BFGL-NGS-35982	5	5693439	0.011273566899999999
ARS-USMARC-Parent-DQ404153-no-rs	29	44756502	0.0112687707
ARS-BFGL-NGS-117488	13	53003864	0.011267976599999998
Hapmap31825-BTA-158647	26	21056547	0.011264709099999999
BTB-00225243	5	36772262	0.011263998400000001
BTB-00493082	12	52598114	0.011263533700000002
ARS-BFGL-BAC-16723	10	90806688	0.0112628252
ARS-BFGL-NGS-16579	25	40940951	0.011261229499999999
ARS-BFGL-NGS-118025	17	62011781	0.011257937500000001
ARS-BFGL-NGS-26662	14	84275325	0.011256991899999999
BTA-112642-no-rs	17	61311307	0.0112538916
UA-IFASA-2616	19	46986075	0.011250686599999999
ARS-BFGL-NGS-10103	26	20012464	0.011249459999999999
BTA-93763-no-rs	17	47788290	0.011248651699999999
BTB-01743168	29	836019	0.0112465172
Hapmap27590-BTA-139234	27	9808734	0.011243368500000002
Hapmap52158-rs29019621	25	12965823	0.011234738100000001
Hapmap42539-BTA-40292	16	17070345	0.011233506799999999
ARS-BFGL-BAC-35318	16	66863251	0.011231423799999999
ARS-BFGL-NGS-27708	10	55510249	0.011229081200000001
ARS-BFGL-NGS-68143	4	64492908	0.011227906399999999
ARS-BFGL-NGS-44075	22	24538255	0.0112232489
Hapmap49622-BTA-46973	5	68294607	0.0112090126
Hapmap58678-rs29019237	11	81689400	0.011206755800000001
BTA-29249-no-rs	21	30058397	0.011202461799999999
Hapmap26570-BTC-046391	6	103332668	0.011194723700000001
ARS-BFGL-NGS-30225	10	3229515	0.011191033500000001
ARS-BFGL-BAC-35584	20	22542386	0.011190845500000001
Hapmap42164-BTA-27725	20	5173580	0.0111889494
ARS-BFGL-NGS-101468	23	19349032	0.011188762499999999
BTA-98811-no-rs	17	41710814	0.0111869228
BTB-00643802	16	48725717	0.0111846746
ARS-BFGL-NGS-96633	21	35371521	0.0111820924
BTA-106477-no-rs	22	42111462	0.011180111299999998
BTB-01196345	1	89284818	0.011173976200000001
ARS-BFGL-NGS-112520	3	4410951	0.011172344399999999
UA-IFASA-8061	23	3581582	0.0111710974
ARS-BFGL-NGS-81428	13	20735468	0.0111700883
Hapmap42110-BTA-122117	9	19005457	0.011167296100000002
BTA-94407-no-rs	9	18694852	0.011166231100000002
ARS-BFGL-NGS-117561	1	66696653	0.011161504899999999
ARS-BFGL-NGS-58776	21	9959262	0.011161346200000002
ARS-BFGL-NGS-68915	1	20697089	0.011158514599999999
ARS-BFGL-NGS-119428	29	29768788	0.011154358200000001
Hapmap40956-BTA-34026	13	13306287	0.011148795500000001
BTA-61761-no-rs	26	44835808	0.011148332299999999
BTB-01566381	10	100644826	0.011147147600000001
BTA-93031-no-rs	11	3410253	0.011142005600000001
BTB-01697400	7	66702151	0.0111381178
Hapmap60921-rs29024733	26	28368749	0.011137543200000001
Hapmap51438-BTA-37566	1	79904055	0.0111345323
BTA-68202-no-rs	10	48625893	0.0111321084
ARS-BFGL-NGS-106011	1	63159279	0.011130354199999999
ARS-BFGL-NGS-117433	10	99132260	0.011123269299999999
Hapmap25898-BTA-158488	3	37733912	0.011118619199999999
ARS-BFGL-NGS-94206	1	73048145	0.0111184301
ARS-BFGL-NGS-31568	23	51795496	0.011116842599999999
Hapmap49850-BTA-107112	24	34013385	0.0111143927
BTB-00631103	7	41163996	0.011113046299999998
ARS-BFGL-NGS-72420	16	80741974	0.011112608000000001
BTA-72321-no-rs	10	59405502	0.0111071539
ARS-BFGL-NGS-37154	10	100701652	0.011106963000000001
BTB-01831918	2	68849454	0.011106246299999999
ARS-BFGL-NGS-98481	14	64767268	0.0111044992
ARS-BFGL-NGS-103746	9	98094492	0.011104164599999999
BTB-00143272	3	89257029	0.0111036256
Hapmap3181-BTA-16477	8	3830280	0.011101808000000001
Hapmap57767-ss46527024	7	5001007	0.0110921323
ARS-BFGL-NGS-73072	17	44822427	0.011082317600000001
Hapmap48503-BTA-87356	25	28974015	0.0110813866
Hapmap43654-BTA-67984	3	52402934	0.011076881399999999
ARS-BFGL-NGS-119147	4	15279059	0.0110766402
ARS-BFGL-NGS-69858	1	46808068	0.0110599506
Hapmap59709-rs29021868	14	31014368	0.0110591378
Hapmap34171-BES7_Contig298_1427	15	14411226	0.0110531659
BTB-01812529	4	36015624	0.011050048600000001
Hapmap51336-BTA-87078	3	67188601	0.011048555099999999
Hapmap41791-BTA-18742	21	10307506	0.0110464525
BTB-00220941	5	8435987	0.011042418700000001
ARS-BFGL-NGS-111791	7	716475	0.0110403099
BTB-00974697	28	3378937	0.011039523600000002
ARS-BFGL-NGS-113124	4	92054359	0.011039195700000001
Hapmap27895-BTA-18006	10	38799891	0.011036014800000001
ARS-BFGL-NGS-34398	10	63166747	0.011029396499999998
Hapmap59153-rs29013340	16	38628647	0.011026733799999999
ARS-BFGL-NGS-44267	16	30436968	0.0110206826
BTA-122849-no-rs	22	40557691	0.0110104798
UA-IFASA-4798	22	60084013	0.011009525100000001
ARS-BFGL-NGS-10334	1	20213558	0.011005910800000001
ARS-BFGL-NGS-6802	19	36855208	0.0110021544
Hapmap41541-BTA-44653	19	20293612	0.010997051200000002
Hapmap52546-rs29026760	11	83938054	0.010988713899999999
ARS-BFGL-NGS-27004	26	41762178	0.010987883600000001
ARS-BFGL-NGS-116952	19	54560940	0.010985363200000001
ARS-BFGL-NGS-39762	11	46241894	0.0109815243
BTA-54658-no-rs	22	47465329	0.010972802199999999
BTB-00325898	7	89082685	0.010971963400000001
Hapmap32879-BTA-19804	16	78463670	0.0109692765
BTB-01953588	1	116180026	0.010968503700000002
ARS-BFGL-NGS-110668	27	28339911	0.010966198700000001
ARS-BFGL-NGS-13586	3	15380518	0.0109588042
ARS-BFGL-NGS-65543	5	40512359	0.010954643
Hapmap57169-rs29020666	8	9009550	0.0109537057
Hapmap44297-BTA-84289	9	75194809	0.0109507645
BTB-00517643	13	36480046	0.0109482005
Hapmap46887-BTA-85088	9	100800026	0.010947719199999999
ARS-BFGL-NGS-67960	3	34263481	0.0109380694
Hapmap59001-rs29026882	4	33966904	0.010935370099999999
Hapmap30420-BTC-039335	6	45175137	0.0109333382
BTB-02090415	5	1372579	0.0109316421
BTB-01612388	16	81238066	0.010929651200000001
BTA-103323-no-rs	23	48701393	0.010928928500000001
Hapmap33466-BTA-107178	1	18285474	0.010927872199999999
BTB-00926954	26	17163979	0.0109264007
ARS-BFGL-NGS-13217	23	45610982	0.010923826299999998
BTA-26532-no-rs	6	52036412	0.01091818
ARS-BFGL-NGS-76261	19	26926279	0.0109168927
Hapmap47403-BTA-76048	6	45153190	0.010909662400000001
ARS-BFGL-NGS-69023	16	48426621	0.010907902800000001
ARS-BFGL-NGS-30493	18	46191012	0.010902641299999998
Hapmap55429-rs29012753	1	47417243	0.0109010084
ARS-BFGL-NGS-119949	15	82119502	0.010898669599999999
Hapmap55075-rs29013986	3	40758730	0.010893972599999999
ARS-BFGL-NGS-64530	1	31840031	0.010891217700000001
ARS-BFGL-BAC-27352	17	7756498	0.010890761000000001
ARS-BFGL-NGS-80422	9	13630638	0.010889286299999999
Hapmap46217-BTA-38576	16	42730174	0.0108867744
BTB-01168588	2	21185174	0.010886745600000001
BTB-01981334	12	1546821	0.010883798500000002
ARS-BFGL-NGS-113726	10	18955979	0.010883791699999999
ARS-BFGL-NGS-73091	19	25290738	0.010882252
ARS-BFGL-NGS-72792	9	103411929	0.0108817776
ARS-BFGL-NGS-19186	5	116420609	0.010877338799999999
ARS-BFGL-NGS-49634	1	48971016	0.010875734599999999
BTB-00783208	20	41331921	0.010872550900000002
Hapmap54098-rs29010434	20	4395656	0.010872468799999998
ARS-BFGL-NGS-108504	15	81255556	0.0108719673
ARS-BFGL-NGS-94543	23	15406638	0.010865493200000001
Hapmap54831-rs29027235	9	15991964	0.0108648575
BTB-02030131	21	50430798	0.0108636815
ARS-BFGL-NGS-76722	13	69360031	0.010862483700000002
UA-IFASA-9700	1	21202424	0.0108595724
BTA-95233-no-rs	10	46151655	0.010854498899999999
BTA-30947-no-rs	12	83507160	0.0108464887
BTB-01364448	7	39110034	0.0108434095
ARS-BFGL-NGS-117837	21	49143093	0.0108430347
BTB-01515798	8	109555661	0.0108412371
BTA-28730-no-rs	8	12422837	0.0108380035
ARS-BFGL-NGS-36563	12	52003943	0.0108377992
Hapmap52867-rs29023496	21	27087855	0.010830913400000001
ARS-BFGL-NGS-54694	1	92049324	0.010828419799999999
ARS-BFGL-NGS-61468	11	96854128	0.0108275104
Hapmap49153-BTA-40430	5	84744746	0.010826916899999999
ARS-BFGL-NGS-113339	26	19237604	0.0108246525
BTB-00931014	26	20772573	0.010822425300000001
Hapmap50419-BTA-61332	26	35434598	0.0108186155
ARS-BFGL-NGS-25311	1	90121176	0.0108175923
ARS-BFGL-NGS-34139	11	5964756	0.0108150651
ARS-BFGL-NGS-95291	18	18238978	0.0108123087
Hapmap55130-rs29021614	2	38939453	0.010810511599999999
ARS-BFGL-NGS-11620	5	80504904	0.010809944299999999
ARS-BFGL-NGS-1672	23	10564365	0.010808317099999999
Hapmap49215-BTA-54614	22	45512122	0.010807654599999999
Hapmap58569-ss46526690	26	49762633	0.0108076054
BTB-01184997	8	34367019	0.010797018
UA-IFASA-6621	14	12524964	0.010796284
ARS-BFGL-NGS-39390	16	38059137	0.010793318799999998
BTA-102621-no-rs	8	27975966	0.010786618500000001
INRA-516	3	2758916	0.0107850468
ARS-BFGL-NGS-41056	26	18906121	0.010780681299999999
ARS-BFGL-NGS-65269	8	52348205	0.010780045300000001
BTB-01685575	12	59690043	0.010779012399999999
ARS-BFGL-NGS-10704	21	9037431	0.010769443600000001
BTA-51240-no-rs	20	68509279	0.010762309099999999
ARS-BFGL-NGS-117256	4	17482624	0.0107550476
Hapmap60144-rs29013559	13	1397454	0.010750123700000001
ARS-BFGL-NGS-110430	6	105282590	0.010746743899999999
ARS-BFGL-NGS-110156	6	109868839	0.0107463253
BTB-00752230	19	41341636	0.010742943500000001
ARS-BFGL-NGS-110320	1	46595049	0.0107420126
ARS-BFGL-NGS-111923	23	50362620	0.010738141299999998
ARS-BFGL-NGS-79494	2	62890977	0.0107369145
BTB-00084004	2	24905225	0.0107335496
ARS-BFGL-NGS-12453	7	919878	0.010728581200000002
ARS-BFGL-NGS-111549	19	55548825	0.0107226593
BTA-87036-no-rs	5	14741492	0.0107195259
Hapmap49926-BTA-24453	13	21167068	0.010717303999999999
ARS-BFGL-NGS-65384	22	11901294	0.010708713
ARS-BFGL-NGS-84202	7	55345542	0.0107087118
Hapmap49061-BTA-122268	1	63742577	0.010706957900000001
Hapmap48089-BTA-81187	8	52808981	0.010706651399999999
ARS-BFGL-NGS-84716	15	82479789	0.0107054826
ARS-BFGL-NGS-4243	13	10966294	0.010702739099999999
BTA-94737-no-rs	6	2584893	0.0106963015
Hapmap58623-rs29012688	6	59126780	0.010690603600000001
Hapmap55042-rs29017686	26	4304365	0.010689334299999999
ARS-BFGL-NGS-26766	2	71023597	0.010662481299999998
ARS-BFGL-NGS-17799	4	118873541	0.0106604751
ARS-BFGL-NGS-106009	3	15145012	0.0106569175
Hapmap46542-BTA-94412	9	18790503	0.0106550358
ARS-BFGL-NGS-103668	6	114580518	0.0106515159
ARS-BFGL-NGS-116553	2	89879889	0.010643320600000001
ARS-BFGL-NGS-28318	5	41913821	0.0106419793
BTB-00523437	13	43319313	0.010641856200000001
Hapmap58582-ss46526544	15	81818289	0.010641108799999998
ARS-BFGL-NGS-25982	20	4366134	0.0106394817
BTB-00738813	19	16400722	0.010639432399999999
ARS-BFGL-NGS-29458	26	1292508	0.010637763400000002
BTB-00092817	2	32520300	0.010637577800000001
ARS-BFGL-NGS-3742	6	9712964	0.010635468799999999
Hapmap47276-BTA-37697	15	75107863	0.0106334432
ARS-BFGL-NGS-105217	5	44851029	0.010632989499999999
ARS-BFGL-NGS-74477	20	808587	0.010623361699999999
BTA-62449-no-rs	7	83866963	0.010618193999999999
Hapmap36476-SCAFFOLD205003_54121	24	49190314	0.010616537299999999
ARS-BFGL-NGS-118231	21	12018140	0.010613034299999999
ARS-BFGL-NGS-103761	4	6968786	0.010610553799999999
BTA-24891-no-rs	21	63955841	0.010607112599999999
Hapmap39398-BTA-31996	13	26708860	0.01060592
Hapmap59754-rs29024892	1	68174701	0.010600096100000001
ARS-BFGL-NGS-109757	8	96199051	0.010598634099999999
Hapmap59922-rs29009691	12	3656977	0.0105931316
ARS-BFGL-NGS-114215	28	9100851	0.010591187199999999
BTA-69986-no-rs	4	32205395	0.0105832602
Hapmap31420-BTA-137383	23	38521106	0.010582621799999999
ARS-BFGL-NGS-24000	13	69462978	0.010581364499999999
UA-IFASA-6407	22	21853102	0.010578371699999999
ARS-BFGL-NGS-59783	7	101669109	0.0105752082
BTB-01755781	4	112317788	0.010570018999999998
ARS-BFGL-NGS-101415	26	45954628	0.010568573799999998
ARS-BFGL-NGS-73983	1	48105788	0.0105615465
ARS-BFGL-BAC-35320	16	4158997	0.0105591377
ARS-BFGL-NGS-37809	3	112361478	0.0105582188
BTA-106754-no-rs	21	18167162	0.010557053700000001
UA-IFASA-4296	24	9355676	0.010557009099999999
BTA-64158-no-rs	28	37398488	0.010554578600000001
Hapmap47033-BTA-52011	21	31584800	0.010549157
ARS-BFGL-NGS-68307	3	121203750	0.010549096200000002
ARS-BFGL-NGS-17757	12	87433191	0.010547493600000001
ARS-BFGL-NGS-74596	25	35776622	0.0105426783
ARS-BFGL-NGS-28111	23	15585076	0.0105376171
BTB-01341977	20	11658913	0.0105359297
ARS-BFGL-NGS-73651	8	52432552	0.010533301100000001
BTA-58731-no-rs	24	59003754	0.010533183999999999
Hapmap52419-rs29024834	16	13944653	0.010532770700000001
BTB-00057251	1	129007020	0.010530601299999999
ARS-BFGL-BAC-12483	13	1278678	0.010530425900000001
Hapmap54735-ss46526095	16	40001986	0.0105281956
BTA-108804-no-rs	1	27034490	0.010524169599999999
ARS-BFGL-NGS-19765	22	17072951	0.010523738100000001
[truncated: 43,201 more rows]
